# Supplementary material for: Oral nimodipine treatment has no effect on amyloid pathology or neuritic dystrophy in the 5XFAD mouse model of amyloidosis
Source: PLoS One. 2022 Feb 2;17(2):e0263332. doi: 10.1371/journal.pone.0263332 (PMC8809624; doi:10.1371/journal.pone.0263332)
Supplement: S1 Dataset — (XLSX) [file pone.0263332.s001.xlsx]

## Sheet: Fig 1 panel A
										9 weeks	13 weeks	17 weeks	21 weeks	25 weeks	29 weeks	33 weeks
										Jan 3	2019-02-04	2019-03-04	2019-04-01	2019-05-04	2019-06-03	6/8/2020 ?
										8 weeks	12 weeks	16 weeks	20 weeks	24 weeks	28 weeks	32 weeks
	ID	SEX	DOB	CAGE #	GENOTYPE	color	5XFAD?	cond.	cage	Feb 11 2019	March 4 2019	April 1st 2019	May 4 2019	June 3 2019	July 3 2019	8/3/2020 ?		8wks veh M	8wks nim M	8 wks veh F	8 wks nim F	12wks veh M	12wks nim M	12 wks veh F	12wks nim F	16wks veh M	16wks nim M	16 wks veh F	16wks nim F	20wks veh M	20wks nim M	20wks veh F	20wks nim F	24wks veh M	24wks nim M	24wks veh F	24wks nim F	28wks veh M	28wks nim M	28 wks veh F	28wks nim F	32wks veh M	32wks nim M	32wks veh F	32wks nim F
	5944	M	2018-10-29	2088425	HPS-/RD1het	Agouti	non-Tg M	veh	cage 1	26.3	28.72	30.3	31.54	29.61	30.47	32.7		26.3	26.48	19.57	21.42	28.72	27.97	21.83	22.18	30.3	29.26	22.8	24.33	31.54	31.41	25.35	26.79	29.61	31.97	26.04	25.87	30.47	32.72	28.67	25.66	32.7	32.7	25	26
	5952	M	2018-10-29	2088425	HPS-/RD1het	Agouti	non-Tg M	veh	cage 1	27.7	30.32	31.58	33.72	34.44	35.31	36		27.7	27.89	18.41	20.36	30.32	29.91	20.48	20.13	31.58	30.56	21.52	21.52	33.72	32.46	21.05	23.1	34.44	32.99	23.17	33.97	35.31	34.91	24.76	24.49	36	34	25.1	25
	6222	M	2018-12-11	2100113	HPS-/RDhet	White	non-Tg M		10	22.74	26.19	28.73	30.27	30.84	28.55	29.2		22.74	27.35	17.69	19.34	26.19	29.67	18.86	22.33	28.73	30.45	20.94	23.09	30.27	32.17	24.59	23.66	30.84	32.73	21.14	26.95	28.55	33.83	22.91	25.6	29.2	32.6	25.1	27
	6224	M	2018-12-11	2100113	HPS-/RDhet	White	non-Tg M		10	24.89	27.42	31.4	33.84	36.44	36	34		24.89	25.36	19.77	20.23	27.42	27.16	23.03	21.16	31.4	28.57	24.18	23.31	33.84	28.29	25.24	23.24	36.44	28.77	27.16	22.6	36	30.9	24.84	24.35	34	29.3	25	23.5
	6231	M	2018-12-11	2100113	HPS-/RDhet	Agouti	non-Tg M		10	24.19	25.33	27.11	28.67	28.95	28.85	28		24.19	28.32	20.89	20.58	25.33	28.92	23.52	20.9	27.11	31.67	25.34	22.21	28.67	34.37	29.31	24	28.95	36.04	31.01	22.36	28.85	36.56	32.57	24.39	28	36.4	29	25.5
	6213	M	2018-12-11	2101114	HPS+/RDhet	Agouti	Tg+ M	veh	11	24.56	26.73	30.69	32.25	33.1	33.43	32.5		24.56	28	19.2	21.9	26.73	30.59	24.2	23.32	30.69	32.98	23.32	23.64	32.25	34.6	23.52	25.7	33.1	32.22	25	36.39	33.43	32.09	24.66	28.28	32.5	32.9	25.2	26.2
	6216	M	2018-12-11	2101114	HPS+/RDhet	Black	Tg+ M			25.1	27.55	30.22	31.9	32.28	32.87	32.5		25.1	27.3	21.9	18.4	27.55	31.17	20.61	20.11	30.22	31.77	21.61	21.4	31.9	33.47	21.92	21.07	32.28	33.71	22.9	21.4	32.87	34.14	23.71	21.55	32.5	35	23.7	23
	6232	M	2018-12-11	2101114	HPS+/RDhet	Agouti	Tg+ M			24.4	25.84	26.43	29.13	31.72	31.11	30		24.4	24.87	19.33	19.98	25.84	27.02	20.4	20.85	26.43	29.35	21.36	22.67	29.13	31.27	22.78	23.22	31.72	30.78	22.74	23.03	31.11	31.66	24.44	23.47	30	30.6	24.7	19.8
	6233	M	2018-12-11	2101114	HPS+/RDhet	Agouti	Tg+ M			21.67	23.43	25.42	29.54	30.83	29.25	27.8		21.67	24.89	18.45	18.19	23.43	26.81	19.97	20.4	25.42	28.1	19.91	21.62	29.54	28	22.09	23.17	30.83	29.72	22.28	21.53	29.25	28.58	23.17	23.88	27.8	27.6	24.3	21.5
	6234	M	2018-12-11	2101114	HPS+/RD1WT	Agouti	Tg+ M			23.54	25.72	28.24	28.86	29.92	29.5	29		23.54	24.31	22.49	16.13	25.72	26.95	23.62	17.68	28.24	28.96	25.2	19.17	28.86	30.15	27.96	20.71	29.92	29.25	27.16	20.5	29.5	29.67	27.28	19.64	29	29.1	27.4	22.1
	5938	M	2018-10-29	2088454	HPS+/RD1 WT	WHITE	Tg+ M	veh	cage 2	25	27.43	27.78	30.02	30.26	30.33	31.2		25	23.98	18.79	19.84	27.43	25.2	19.59	21.3	27.78	28.33	21.27	22.18	30.02	28.96	29.76	23	30.26	28.62	25.05	23.7	30.33	29.24	23.58	24.23	31.2	28	24.7	26.5
	5949	M	2018-10-29	2088454	HPS+/RD1 WT	AGOUTI	Tg+ M	veh	cage 2	27	27.76	29.95		29.91	30.62	31.5		27	26.8	21.68	19.67	27.76	27.56	25.37	20.99	29.95	29.98	26.43	23.27		29.54	26.51	22.08	29.91	30.15	28.21	23.47	30.62	29.93	27.81	24.95	31.5	28.4	26	24.4
	6245	F	2018-12-11	2100359	HPS-/RD1WT	Agouti	non-Tg F	veh	12	19.57	21.83	22.8	25.35	26.04	28.67	25			24.4	18.9	18		27.27	21.49	20.79		29.49	22.06	21.32		32.22	23.3	21.34		30.55	22.98	22.24		30.83	22.21	24.09		30.8	22.1	22.2
	6249	F	2018-12-11	2100359	HPS-/RD1WT	Black	non-Tg F			18.41	20.48	21.52	21.05	23.17	24.76	25.1				21.4	18.9			21.72	20.04			23.68	21.5			23.38	22.03			23.34	22.31			24.13	23			26.7	23
	6250	F	2018-12-11	2100359	HPS-/RDhet	Black	non-Tg F			17.69	18.86	20.94	24.59	21.14	22.91	25.1
	6302	F	2018-12-11	2100359	HPS-/RD1WT	White	non-Tg F			19.77	23.03	24.18	25.24	27.16	24.84	25
	6318	F	2018-12-11	2100359	HPS-/RDhet	Gray	non-Tg F			20.89	23.52	25.34	29.31	31.01	32.57	29
	5941	F	2018-10-29	2088426	HPS-/RD1het	WHITE	non-Tg F	veh	cage 3	19.2	24.2	23.32	23.52	25	24.66	25.2
	5943	F	2018-10-29	2088426	HPS-/RD1het	WHITE	non-Tg F	veh	cage 3	21.9	20.61	21.61	21.92	22.9	23.71	23.7
	6226	F	2018-12-11	2100125	HPS+/RDhet	Black	Tg+ F	veh	13	19.33	20.4	21.36	22.78	22.74	24.44	24.7
	6227	F	2018-12-11	2100125	HPS+/RDhet	White	Tg+ F			18.45	19.97	19.91	22.09	22.28	23.17	24.3
	6228	F	2018-12-11	2100125	HPS+/RDhet	White	Tg+ F			22.49	23.62	25.2	27.96	27.16	27.28	27.4
	6319	F	2018-12-11	2100125	HPS+/RDhet	White	Tg+ F			18.79	19.59	21.27	29.76	25.05	23.58	24.7
	6320	F	2018-12-11	2100125	HPS+/RD1WT	White	Tg+ F			21.68	25.37	26.43	26.51	28.21	27.81	26
	5940	F	2018-10-29	2088455	HPS+/RD1WT	BLACK	Tg+ F	veh	cage 4	18.9	21.49	22.06	23.3	22.98	22.21	22.1
	5942	F	2018-10-29	2088455	HPS+/RD1WT	WHITE	Tg+ F	veh	cage 4	21.4	21.72	23.68	23.38	23.34	24.13	26.7
	6244	M	2018-12-11	2101141	HPS-/RD1WT	White	non-Tg M	nimodipine	14	26.48	27.97	29.26	31.41	31.97	32.72	32.7
	6306	M	2018-12-11	2101141	HPS-/RD1WT	Black	non-Tg M			27.89	29.91	30.56	32.46	32.99	34.91	34
	6307	M	2018-12-11	2101141	HPS-/RDhet	White	non-Tg M			27.35	29.67	30.45	32.17	32.73	33.83	32.6
	6308	M	2018-12-11	2101141	HPS-/RD1WT	White	non-Tg M			25.36	27.16	28.57	28.29	28.77	30.9	29.3
	6310	M	2018-12-11	2101141	HPS-/RD1WT	White	non-Tg M			28.32	28.92	31.67	34.37	36.04	36.56	36.4
	5954	M	2018-10-29	2088593	HPS-/RD1het	BLACK	non-Tg M	drug	cage 5	28	30.59	32.98	34.6	32.22	32.09	32.9
	5958	M	2018-10-29	2088593	HPS-/RD1het	WHITE	non-Tg M	drug	cage 5	27.3	31.17	31.77	33.47	33.71	34.14	35
	6305	M	2018-12-11	2101145	HPS+/RDhet	Black	Tg+ M	nimodipine	15	24.87	27.02	29.35	31.27	30.78	31.66	30.6
	6309	M	2018-12-11	2101145	HPS+/RDhet	White	Tg+ M			24.89	26.81	28.1	28	29.72	28.58	27.6
	6313	M	2018-12-11	2101145	HPS+/RD1WT	White	Tg+ M			24.31	26.95	28.96	30.15	29.25	29.67	29.1
	6314	M	2018-12-11	2101145	HPS+/RDhet	White	Tg+ M			23.98	25.2	28.33	28.96	28.62	29.24	28
	6315	M	2018-12-11	2101145	HPS+/RDhet	White	Tg+ M			26.8	27.56	29.98	29.54	30.15	29.93	28.4
	5955	M	2018-10-29	2088505	HPS+/RD1 het	WHITE	Tg+ M	drug	cage 6	24.4	27.27	29.49	32.22	30.55	30.83	30.8
	6188	F	2018-12-06	K223177	HPS-/RDhet	Agouti	non-Tg F	nimodipine	16	21.42	22.18	24.33	26.79	25.87	25.66	26
	6189	F	2018-12-06	K223177	HPS-/RDhet	Black	non-Tg F			20.36	20.13	21.52	23.1	33.97	24.49	25
	6191	F	2018-12-06	K223177	HPS-/RD1WT	White	non-Tg F			19.34	22.33	23.09	23.66	26.95	25.6	27
	6192	F	2018-12-06	K223177	HPS-/RD1WT	White	non-Tg F			20.23	21.16	23.31	23.24	22.6	24.35	23.5
	6193	F	2018-12-06	K223177	HPS-/RD1WT	White	non-Tg F			20.58	20.9	22.21	24	22.36	24.39	25.5
	5976	F	2018-10-29	2088506	HPS-/RD1WT	WHITE	non-Tg F	drug	cage 8	21.9	23.32	23.64	25.7	36.39	28.28	26.2
	6008	F	2018-11-08	2093021	HPS-/RD1wT	White	non-Tg F	drug	cage 8	18.4	20.11	21.4	21.07	21.4	21.55	23
	6246	F	2018-12-11	2100295	HPS+/RDhet	Agouti	Tg+ F	nimodipine	17	19.98	20.85	22.67	23.22	23.03	23.47	19.8
	6247	F	2018-12-11	2100295	HPS+/RD1WT	Agouti	Tg+ F			18.19	20.4	21.62	23.17	21.53	23.88	21.5
	6248	F	2018-12-11	2100295	HPS+/RDhet	Agouti	Tg+ F			16.13	17.68	19.17	20.71	20.5	19.64	22.1
	6301	F	2018-12-11	2100295	HPS+/RDhet	Tan	Tg+ F			19.84	21.3	22.18	23	23.7	24.23	26.5
	6303	F	2018-12-11	2100295	HPS+/RDhet	White	Tg+ F			19.67	20.99	23.27	22.08	23.47	24.95	24.4
	6975	F	2018-11-06	2088594	HPS+/RDhet	WHITE	Tg+ F	drug	cage 9	18	20.79	21.32	21.34	22.24	24.09	22.2
	6011	F	2018-11-08	2092199	HPS+/RD1WT	White	Tg+ F	drug	cage 9	18.9	20.04	21.5	22.03	22.31	23	23

## Sheet: Fig 1 panel B
														non Tg M	non-TgF	5XFAD M	5XFAD F	non-Tg	5XFAD
			Sample ID	Measured Brain Homogenate Conc. (ng/mL)	Brain Weight (g)	Brain Homogenate Volume (mL)	Brain Concentration (ng/g)							19.1	6.75	17.3	9	19.1	17.3
		19	6244	3.81	0.03721	0.186	19.1	6244	M	non-Tg M	nimodipine	19		14.9	20.7	5.05	4.79	14.9	5.05
		20	6306	2.98	0.03023	0.151	14.9	6306	M	non-Tg M	nimodipine	20		10.8	22.3	10.1	9.2	10.8	10.1
		21	6307	2.16	0.03823	0.191	10.8	6307	M	non-Tg M	nimodipine	21		13.7	20	10.7	5.3	13.7	10.7
		22	6308	2.73	0.04046	0.202	13.7	6308	M	non-Tg M	nimodipine	22		4.08	18.2	9.2	3.25	4.08	9.2
		23	6310	0.815	0.03661	0.183	4.08	6310	M	non-Tg M	nimodipine	23		3.69	3.34	13	6.7	3.69	13
		24	6305	3.45	0.04178	0.209	17.3	6305	M	Tg+ M	nimodipine	24		8.7	5.3		6.25	8.7	9
		25	6309	1.01	0.02293	0.115	5.05	6309	M	Tg+ M	nimodipine	25						6.75	4.79
		26	6313	2.01	0.03184	0.159	10.1	6313	M	Tg+ M	nimodipine	26						20.7	9.2
		27	6314	2.14	0.02989	0.149	10.7	6314	M	Tg+ M	nimodipine	27						22.3	5.3
		28	6315	1.84	0.03105	0.155	9.2	6315	M	Tg+ M	nimodipine	28						20	3.25
		29	6188	1.35	0.04552	0.228	6.75	6188	F	non-Tg F	nimodipine	29						18.2	6.7
		30	6189	4.13	0.04704	0.235	20.7	6189	F	non-Tg F	nimodipine	30						3.34	6.25
		31	6191	4.45	0.04173	0.209	22.3	6191	F	non-Tg F	nimodipine	31						5.3
		32	6192	3.99	0.02993	0.15	20	6192	F	non-Tg F	nimodipine	32		10.71	13.7986	10.8917	6.35571	12.2543	8.44923
		33	6193	3.63	0.03935	0.197	18.2	6193	F	non-Tg F	nimodipine	33
		34	6246	1.8	0.04441	0.222	9	6246	F	Tg+ F	nimodipine	34
		35	6247	0.958	0.04032	0.202	4.79	6247	F	Tg+ F	nimodipine	35
		36	6248	1.84	0.03641	0.182	9.2	6248	F	Tg+ F	nimodipine	36
		37	6301	1.06	0.13444	0.672	5.3	6301	F	Tg+ F	nimodipine	37
		38	6303	0.649	0.04471	0.224	3.25	6303	F	Tg+ F	nimodipine	38
		47	5954	0.738	0.12056	0.603	3.69	5954	M	non-Tg M	nimodipine	47
		48	5958	1.74	0.09048	0.452	8.7	5958	M	non-Tg M	nimodipine	48
		49	5855	2.6	0.0838	0.419	13	5955	M	Tg+ M	nimodipine	49
		50	5976	0.668	0.11372	0.569	3.34	5976	F	non-Tg F	nimodipine	50
		51	6008	1.06	0.0847	0.424	5.3	6008	F	non-Tg F	nimodipine	51
		52	6975	1.34	0.07527	0.376	6.7	6975	F	Tg+ F	nimodipine	52
		53	6011	1.25	0.06901	0.345	6.25	6011	F	Tg+ F	nimodipine	53

## Sheet: Fig 1 panel C
BP day 3
																systolic
																veh							nimod								systolic					systolic
																V non-Tg F	V non-Tg M	V non-Tg	V 5XFAD F	V 5XFAD M	V 5XFAD	all veh	nim non-Tg F	nim non-Tg M	nim non-Tg	nim 5XFAD F	nim 5XFAD M	nim 5XFAD	all nimod		fem Veh	male veh	fem nimod	male nimod		non-Tg veh	5XFAD veh	non-Tg nimiod	5XFAD nimod
	ID	SEX	DOB	CAGE #	GENOTYPE	color	5XFAD?	cond.	cage	Systolic	Diastolic	Mean	acc cycles			137	123.053	123.053	142.923	75.6364	75.6364	123.053	120.533	80.7143	80.7143	129.176	95.8571	95.8571	80.7143		137	123.053	120.533	80.7143		123.053	75.6364	80.7143	95.8571
	6222	M	2018-12-11	2100113	HPS-/RDhet	White	non-Tg M		10	123.053	102.684	109.158	19			155.8	77.4375	77.4375	159.062	64	64	77.4375	93.7143	71	71	151.467	117.714	117.714	71		155.8	77.4375	93.7143	71		77.4375	64	71	117.714
	6224	M	2018-12-11	2100113	HPS-/RDhet	White	non-Tg M		10	77.4375	53.75	61.375	17			167.842	100.882	100.882	111.833	96.2	96.2	100.882	148.938	73.5	73.5	145.769	84.6667	84.6667	73.5		167.842	100.882	148.938	73.5		100.882	96.2	73.5	84.6667
	6231	M	2018-12-11	2100113	HPS-/RDhet	Agouti	non-Tg M		10	100.882	63.3529	75.4118	17			142.889		137	153.714	150.917	150.917	137	114.571	119.316	119.316	146.923	116.143	116.143	119.316		142.889	75.6364	114.571	119.316		137	150.917	119.316	116.143
use day 2	6213	M	2018-12-11	2101114	HPS+/RDhet	Agouti	Tg+ M	veh	11	75.6364	42.0909	53	11			114.143		155.8	105.5	134.615	134.615	155.8	140.333	46	46	118.167	65.9375	65.9375	46		114.143	64	140.333	46		155.8	134.615	46	65.9375
	6216	M	2018-12-11	2101114	HPS+/RDhet	Black	Tg+ M		11	64	48.3333	53.3333	3					167.842			142.923	167.842			120.533			129.176	120.533		142.923	96.2	129.176	95.8571		167.842	142.923	120.533	129.176
	6232	M	2018-12-11	2101114	HPS+/RDhet	Agouti	Tg+ M		11	96.2	62	73	15					142.889			159.062	142.889			93.7143			151.467	93.7143		159.062	150.917	151.467	117.714		142.889	159.062	93.7143	151.467
use day 2	6233	M	2018-12-11	2101114	HPS+/RDhet	Agouti	Tg+ M		11	150.917	91.25	110.833	12					114.143			111.833	114.143			148.938			145.769	148.938		111.833	134.615	145.769	84.6667		114.143	111.833	148.938	145.769
	6234	M	2018-12-11	2101114	HPS+/RD1WT	Agouti	Tg+ M		11	134.615	103.231	113.462	13								153.714	75.6364			114.571			146.923	114.571		153.714		146.923	116.143			153.714	114.571	146.923
	6245	F	2018-12-11	2100359	HPS-/RD1WT	Agouti	non-Tg F	veh	12	137	103.615	114.385	13								105.5	64			140.333			118.167	140.333		105.5		118.167	65.9375			105.5	140.333	118.167
	6249	F	2018-12-11	2100359	HPS-/RD1WT	Black	non-Tg F		12	155.8	113.3	127.2	10									96.2							95.8571		139.071	102.843	130.959	87.0849		127.381	119.44	100.862	117.182
	6250	F	2018-12-11	2100359	HPS-/RDhet	Black	non-Tg F		12	167.842	144.105	151.632	19									150.917							117.714
	6302	F	2018-12-11	2100359	HPS-/RD1WT	White	non-Tg F		12	142.889	116.556	125.056	18									134.615							84.6667
	6318	F	2018-12-11	2100359	HPS-/RDhet	Gray	non-Tg F		12	114.143	70.5714	84.7143	7									142.923							116.143
	6226	F	2018-12-11	2100125	HPS+/RDhet	Black	Tg+ F	veh	13	142.923	116.846	125.308	13									159.062							65.9375
	6227	F	2018-12-11	2100125	HPS+/RDhet	White	Tg+ F		13	159.062	131.875	140.688	16									111.833							129.176
	6228	F	2018-12-11	2100125	HPS+/RDhet	White	Tg+ F		13	111.833	79.5	90	6									153.714							151.467
	6319	F	2018-12-11	2100125	HPS+/RDhet	White	Tg+ F		13	153.714	121.429	131.857	14									105.5							145.769
use day 2	6320	F	2018-12-11	2100125	HPS+/RD1WT	White	Tg+ F		13	105.5	80.5833	88.6667	13																146.923
use day 2	6244	M	2018-12-11	2101141	HPS-/RD1WT	White	non-Tg M	nimodipine	14	80.7143	43.7143	55.5714	7																118.167
	6306	M	2018-12-11	2101141	HPS-/RD1WT	Black	non-Tg M		14	71	50.5	57	2			143.535	100.457	127.381	134.607	104.274	119.44	122.969	123.618	78.106	100.862	138.3	96.0637	117.182	109.022
	6307	M	2018-12-11	2101141	HPS-/RDhet	White	non-Tg M		14	73.5	54.25	60.3333	12
	6308	M	2018-12-11	2101141	HPS-/RD1WT	White	non-Tg M		14	119.316	88.8947	98.6842	19
	6310	M	2018-12-11	2101141	HPS-/RD1WT	White	non-Tg M		14	46	27.1	33.2	10			diastolic
	6305	M	2018-12-11	2135077	HPS+/RDhet	Black	Tg+ M	nimodipine	15D	95.8571	62.2857	73.1429	9			veh							nimod								disatolic					diastolic
	6309	M	2018-12-11	2101145	HPS+/RDhet	White	Tg+ M		15A	117.714	101.429	106.429	7			V non-Tg F	V non-Tg M	V non-Tg	V 5XFAD F	V 5XFAD M	V 5XFAD	all veh	nim non-Tg F	nim non-Tg M	nim non-Tg	nim 5XFAD F	nim 5XFAD M	nim 5XFAD	all nimod		fem Veh	male veh	fem nimod	male nimod		non-Tg veh	5XFAD veh	non-Tg nimiod	5XFAD nimod
	6313	M	2018-12-11	2138488	HPS+/RD1WT	White	Tg+ M		15E	84.6667	55.3333	64.6667	3			103.615	102.684	102.684	116.846	42.0909	42.0909	102.684	99.8	43.7143	43.7143	107.176	62.2857	62.2857	43.7143		103.615	102.684	99.8	43.7143		102.684	42.0909	43.7143	62.2857
	6314	M	2018-12-11	2101145	HPS+/RDhet	White	Tg+ M			116.143	93.8571	101	7			113.3	53.75	53.75	131.875	48.3333	48.3333	53.75	67.2857	50.5	50.5	112.267	101.429	101.429	50.5		113.3	53.75	67.2857	50.5		53.75	48.3333	50.5	101.429
use day 2	6315	M	2018-12-11	2128795	HPS+/RDhet	White	Tg+ M		15B	65.9375	42	49.6875	16			144.105	63.3529	63.3529	79.5	62	62	63.3529	122.375	54.25	54.25	123.308	55.3333	55.3333	54.25		144.105	63.3529	122.375	54.25		63.3529	62	54.25	55.3333
	6188	F	2018-12-06	2099941	HPS-/RDhet	Agouti	non-Tg F	nimodipine	16	120.533	99.8	106.333	15			116.556		103.615	121.429	91.25	91.25	103.615	91.7143	88.8947	88.8947	114.462	93.8571	93.8571	88.8947		116.556	42.0909	91.7143	88.8947		103.615	91.25	88.8947	93.8571
	6189	F	2018-12-06	2099941	HPS-/RDhet	Black	non-Tg F		16	93.7143	67.2857	75.8571	7			70.5714		113.3	80.5833	103.231	103.231	113.3	107.944	27.1	27.1	88.8333	42	42	27.1		70.5714	48.3333	107.944	27.1		113.3	103.231	27.1	42
	6191	F	2018-12-06	2099941	HPS-/RD1WT	White	non-Tg F		16	148.938	122.375	130.938	16					144.105			116.846	144.105			99.8			107.176	99.8		116.846	62	107.176	62.2857		144.105	116.846	99.8	107.176
	6192	F	2018-12-06	2099941	HPS-/RD1WT	White	non-Tg F		16	114.571	91.7143	99.0714	14					116.556			131.875	116.556			67.2857			112.267	67.2857		131.875	91.25	112.267	101.429		116.556	131.875	67.2857	112.267
	6193	F	2018-12-06	2099941	HPS-/RD1WT	White	non-Tg F		16	140.333	107.944	118.389	18					70.5714			79.5	70.5714			122.375			123.308	122.375		79.5	103.231	123.308	55.3333		70.5714	79.5	122.375	123.308
	6246	F	2018-12-11	2100295	HPS+/RDhet	Agouti	Tg+ F	nimodipine	17	129.176	107.176	114.176	17								121.429	42.0909			91.7143			114.462	91.7143		121.429		114.462	93.8571			121.429	91.7143	114.462
	6247	F	2018-12-11	2100295	HPS+/RD1WT	Agouti	Tg+ F		17	151.467	112.267	124.933	15								80.5833	48.3333			107.944			88.8333	107.944		80.5833		88.8333	42			80.5833	107.944	88.8333
	6248	F	2018-12-11	2100295	HPS+/RDhet	Agouti	Tg+ F		17	145.769	123.308	130.538	13									62							62.2857		107.838	70.8365	103.517	61.9364		95.9918	87.7138	75.3578	90.095
	6301	F	2018-12-11	2100295	HPS+/RDhet	Tan	Tg+ F		17	146.923	114.462	124.923	13									91.25							101.429
	6303	F	2018-12-11	2100295	HPS+/RDhet	White	Tg+ F		17	118.167	88.8333	98.25	12									103.231							55.3333
																						116.846							93.8571
																						131.875							42
																						79.5							107.176
																						121.429							112.267
																						80.5833							123.308
																													114.462
																													88.8333
																109.63	73.2624	95.9918	106.047	69.381	87.7138	91.3929	97.8239	52.8918	75.3578	109.209	70.981	90.095	82.7264
																mean	mean arterial pressure?
																veh							nimod								MAP					MAP
																V non-Tg F	V non-Tg M	V non-Tg	V 5XFAD F	V 5XFAD M	V 5XFAD	all veh	nim non-Tg F	nim non-Tg M	nim non-Tg	nim 5XFAD F	nim 5XFAD M	nim 5XFAD	all nimod		fem Veh	male veh	fem nimod	male nimod		non-Tg veh	5XFAD veh	non-Tg nimiod	5XFAD nimod
																114.385	109.158	109.158	125.308	53	53	109.158	106.333	55.5714	55.5714	114.176	73.1429	73.1429	55.5714		114.385	109.158	106.333	55.5714		109.158	53	55.5714	73.1429
																127.2	61.375	61.375	140.688	53.3333	53.3333	61.375	75.8571	57	57	124.933	106.429	106.429	57		127.2	61.375	75.8571	57		61.375	53.3333	57	106.429
																151.632	75.4118	75.4118	90	73	73	75.4118	130.938	60.3333	60.3333	130.538	64.6667	64.6667	60.3333		151.632	75.4118	130.938	60.3333		75.4118	73	60.3333	64.6667
																125.056		114.385	131.857	110.833	110.833	114.385	99.0714	98.6842	98.6842	124.923	101	101	98.6842		125.056	53	99.0714	98.6842		114.385	110.833	98.6842	101
																84.7143		127.2	88.6667	113.462	113.462	127.2	118.389	33.2	33.2	98.25	49.6875	49.6875	33.2		84.7143	53.3333	118.389	33.2		127.2	113.462	33.2	49.6875
																		151.632			125.308	151.632			106.333			114.176	106.333		125.308	73	114.176	73.1429		151.632	125.308	106.333	114.176
																		125.056			140.688	125.056			75.8571			124.933	75.8571		140.688	110.833	124.933	106.429		125.056	140.688	75.8571	124.933
																		84.7143			90	84.7143			130.938			130.538	130.938		90	113.462	130.538	64.6667		84.7143	90	130.938	130.538
																					131.857	53			99.0714			124.923	99.0714		131.857		124.923	101			131.857	99.0714	124.923
																					88.6667	53.3333			118.389			98.25	118.389		88.6667		98.25	49.6875			88.6667	118.389	98.25
																						73							55.5714		117.951	81.1966	112.341	69.9715		106.116	98.0147	83.5377	98.7747
																						110.833							57
																						113.462							60.3333
																						125.308							98.6842
																						140.688							33.2
																						90							106.333
																						131.857							75.8571
																						88.6667							130.938
																													99.0714
																													118.389
																120.597	81.9816	106.116	115.304	80.7256	98.0147	101.615	106.118	60.9578	83.5377	118.564	78.9851	98.7747	83.5377
