# Supplementary material for: Oral nimodipine treatment has no effect on amyloid pathology or neuritic dystrophy in the 5XFAD mouse model of amyloidosis
Source: PLoS One. 2022 Feb 2;17(2):e0263332. doi: 10.1371/journal.pone.0263332 (PMC8809624; doi:10.1371/journal.pone.0263332)
Supplement: S2 Dataset — (XLSX) [file pone.0263332.s002.xlsx]

## Sheet: Fig 2 panel A
	LC3B upper band
	Band	Sum	Area	Average	Median
						minus bkgrnd		lower/upper			code	ID	SEX	5XFAD?	cond.			code	ID	SEX	5XFAD?	cond.	BACE1/tub	6E10/tub	lower/upper band				BACE1	veh				nimod				veh		nimod			veh		nimod
	1	2115662	228	9279.22	8253	9198.04		0.476069			1	6222	M	non-Tg M	veh			1	6222	M	non-Tg M	veh	0.714715	-0.0039025	0.476069					V non-Tg F	V non-Tg M	V 5XFAD F	V 5XFAD M	nim non-Tg F	nim non-Tg M	nim 5XFAD F	nim 5XFAD M	V non-Tg	V 5XFAD	nim non-Tg	nim 5XFAD		V non-Tg	V 5XFAD	nim non-Tg	nim 5XFAD
	2	2926065	228	12833.6	9366	12752.4		0.422483			9	6245	F	non-Tg F	veh			2	6224	M	non-Tg M	veh	0.542142	-0.000976585	0.551644					1.02773	0.714715	2.09133	2.98125	0.726145	0.897801	1.54957	1.78619	0.714715	2.98125	0.897801	1.78619		109.761	457.839	137.878	274.31
	3	1981625	228	8691.34	6006	8610.16		1.28599			4	6213	M	Tg+ M	veh			3	6231	M	non-Tg M	veh	0.491859	0.00277356	0.579784					0.559748	0.542142	1.36197	0.969436	0.659802	0.456703	1.31477	1.25878	0.542142	0.969436	0.456703	1.25878		83.2582	148.879	70.1371	193.314
	4	1816277	228	7966.13	5677	7884.95		1.2573			14	6226	F	Tg+ F	veh			4	6213	M	Tg+ M	veh	2.98125	2.21441	1.28599					0.535994	0.491859	1.25236	1.33873	0.666281	0.715613	1.80333	1.32347	0.491859	1.33873	0.715613	1.32347		75.536	205.593	109.899	203.249
	5	2410489	228	10572.3	8784	10491.1		0.399283			19	6244	M	non-Tg M	nimodipine			5	6216	M	Tg+ M	veh	0.969436	0.549124	1.07322					0.571068	0.740434	1.42288	1.49615	0.480512	0.522411	1.67386	1.31732	0.740434	1.49615	0.522411	1.31732		113.711	229.768	80.2281	202.304
	6	2203635	228	9665.07	8251	9583.89		0.519372			29	6188	F	non-Tg F	nimodipine			6	6232	M	Tg+ M	veh	1.33873	0.780499	1.24855					0.64445	0.562031	1.43928	1.65938	0.582238	0.527449	1.61902	1.06324	0.562031	1.65938	0.527449	1.06324		86.3126	254.835	81.0018	163.285
	7	2977694	228	13060.1	9019	12978.9		1.32334			24	6305	M	Tg+ M	nimodipine			7	6233	M	Tg+ M	veh	1.49615	0.81932	1.07072					0.760917		1.56671	1.48421	0.601404	0.680732	1.52652	1.56986	1.02773	1.48421	0.680732	1.56986		157.832	227.935	104.542	241.088
	8	3948491	228	17317.9	12381	17236.8		0.744924			34	6246	F	Tg+ F	nimodipine			8	6234	M	Tg+ M	veh	1.65938	0.954097	0.976395					0.662798		1.62152	1.84581	0.794206	0.449364	1.35923		0.559748	1.84581	0.449364	1.54957		85.9621	283.466	69.0101	237.972
	9	3019923	228	13245.3	10029	13164.1		0.338923			40	5952	M	non-Tg M	veh			9	6245	F	non-Tg F	veh	1.02773	0.00655582	0.422483													0.535994	2.09133	0.726145	1.31477		82.314	321.171	111.516	201.913
	10	1966098	228	8623.24	7531	8542.06		0.631937			13	6318	F	non-Tg F	veh			10	6249	F	non-Tg F	veh	0.559748	0.0095301	0.54547													0.571068	1.36197	0.659802	1.80333		87.7005	209.162	101.328	276.943
	11	3571935	228	15666.4	11085	15585.2		0.976395			8	6234	M	Tg+ M	veh			11	6250	F	non-Tg F	veh	0.535994	0.00721725	0.505393													0.64445	1.25236	0.666281	1.67386		98.97	192.329	102.323	257.059
	12	2519169	228	11049	9602	10967.8		1.04456			18	6320	F	Tg+ F	veh			12	6302	F	non-Tg F	veh	0.571068	0.0114604	0.405571													0.760917	1.42288	0.480512	1.61902		116.856	218.516	73.7936	248.637
	13	2341095	228	10268	8190	10186.8		0.474559			51	6008	F	non-Tg F	nimodipine			13	6318	F	non-Tg F	veh	0.64445	0.0113843	0.631937													0.662798	1.43928	0.582238	1.52652		101.788	221.034	89.4159	234.432
	14	1384650	228	6073.03	4986	5991.85		0.782666			53	6011	F	Tg+ F	nimodipine			14	6226	F	Tg+ F	veh	2.09133	1.76664	1.2573														1.56671	0.601404	1.35923			240.604	92.3593	208.74
	15	1013788	228	4446.44	4071	4365.26		0.551644			2	6224	M	non-Tg M	veh			15	6227	F	Tg+ F	veh	1.36197	0.967357	1.21735														1.62152	0.794206				249.021	121.968
	16	2298821	228	10082.5	7322	10001.4		0.54547			10	6249	F	non-Tg F	veh			16	6228	F	Tg+ F	veh	1.25236	1.21289	1.44909					0.680387	0.610236	1.53658	1.68214	0.64437	0.607153	1.54947	1.38648	0.651157	1.60936	0.625762	1.47424		100	247.154	96.0999	226.404
	17	1821486	228	7988.97	7188	7907.79		1.07322			5	6216	M	Tg+ M	veh			17	6319	F	Tg+ F	veh	1.42288	1.24094	1.03524
	18	2493165	228	10934.9	9537	10853.8		1.21735			15	6227	F	Tg+ F	veh			18	6320	F	Tg+ F	veh	1.43928	1.31351	1.04456
	19	3089612	228	13550.9	11614	13469.8		0.409635			20	6306	M	non-Tg M	nimodipine			19	6244	M	non-Tg M	nimodipine	0.897801	0.0115272	0.399283				6E10	veh				nimod				veh		nimod									minus bad tubulin
	20	2241537	228	9831.3	9410	9750.12		0.595429			30	6189	F	non-Tg F	nimodipine			20	6306	M	non-Tg M	nimodipine	0.456703	0.00935106	0.409635					V non-Tg F	V non-Tg M	V 5XFAD F	V 5XFAD M	nim non-Tg F	nim non-Tg M	nim 5XFAD F	nim 5XFAD M	V non-Tg	V 5XFAD	nim non-Tg	nim 5XFAD		V 5XFAD	nim 5XFAD		V 5XFAD	nim 5XFAD		V 5XFAD
	21	2877479	228	12620.5	11256	12539.3		1.03902			25	6309	M	Tg+ M	nimodipine			21	6307	M	non-Tg M	nimodipine	0.715613	0.0155083	0.495833					0.00655582	-0.0039025	1.76664	2.21441	0.0123907	0.0115272	0.87424	1.60684	0.714715	2.21441	0.897801	1.60684		2.21441	1.60684		180.652	131.087
	22	2908694	228	12757.4	10667	12676.2		1.05269			35	6247	F	Tg+ F	nimodipine			22	6308	M	non-Tg M	nimodipine	0.522411	0.010287	0.317415					0.0095301	-0.000976585	0.967357	0.549124	0.0137754	0.00935106	1.51576	1.09376	0.542142	0.549124	0.456703	1.09376		0.549124	1.09376		44.7976	89.2288		0.549124
	23	3584406	228	15721.1	13255	15639.9		0.379073			23	6310	M	non-Tg M	nimodipine			23	6310	M	non-Tg M	nimodipine	0.527449	0.0221088	0.379073					0.00721725	0.00277356	1.21289	0.780499	0.017689	0.0155083	1.08295	1.10997	0.491859	0.780499	0.715613	1.10997		0.780499	1.10997		63.6733	90.5513		0.780499
	24	2487352	228	10909.4	8842	10828.3		0.560749			33	6193	F	non-Tg F	nimodipine			24	6305	M	Tg+ M	nimodipine	1.78619	1.60684	1.32334					0.0114604	-7.36689e-07	1.24094	0.81932	0.0085208	0.010287	1.562	0.892641	0.740434	0.81932	0.522411	0.892641		0.81932	0.892641		66.8403	72.8218		0.81932
	25	1618263	228	7097.64	6586	7016.46		1.07715			28	6315	M	Tg+ M	nimodipine			25	6309	M	Tg+ M	nimodipine	1.25878	1.09376	1.03902					0.0113843	0.00376586	1.31351	0.954097	0.00753888	0.0221088	1.60118	0.831829	0.562031	0.954097	0.527449	0.831829		0.954097	0.831829		77.8354	67.8607		0.954097
	26	2427838	228	10648.4	10249	10567.2		1.30353			38	6303	F	Tg+ F	nimodipine			26	6313	M	Tg+ M	nimodipine	1.32347	1.10997	1.15297					0.0228356		1.42142	1.04634	0.00869806	0.0163787	1.72096	1.23037	1.02773	1.04634	0.680732	1.23037		1.04634	1.23037		85.3608	100.374		1.04634
	27	2220489	228	9738.99	8843	9657.81		0.503475			44	5943	F	non-Tg F	veh			27	6314	M	Tg+ M	nimodipine	1.31732	0.892641	1.07454					0.0352871		1.74754	1.12694	0.0176332	0.014752	1.03896		0.559748	1.12694	0.449364	0.87424		1.12694	0.87424		91.9358	71.3206		1.12694
	28	2311437	228	10137.9	8835	10056.7		0.933244			42	5949	M	Tg+ M	veh			28	6315	M	Tg+ M	nimodipine	1.06324	0.831829	1.07715													0.535994	1.76664	0.726145	1.51576		1.76664	1.51576		144.123	123.656
	29	1749795	228	7674.54	7210	7593.36		0.579784			3	6231	M	non-Tg M	veh			29	6188	F	non-Tg F	nimodipine	0.726145	0.0123907	0.519372													0.571068	0.967357	0.659802	1.08295		0.967357	1.08295		78.9172	88.3475		0.967357
	30	1877850	228	8236.18	7557	8155		0.505393			11	6250	F	non-Tg F	veh			30	6189	F	non-Tg F	nimodipine	0.659802	0.0137754	0.595429													0.64445	1.21289	0.666281	1.562		1.21289	1.562		98.9478	127.428		1.21289
	31	2001644	228	8779.14	7848	8697.96		1.24855			6	6232	M	Tg+ M	veh			31	6191	F	non-Tg F	nimodipine	0.666281	0.017689	0.505904													0.760917	1.24094	0.480512	1.60118		1.24094	1.60118		101.236	130.625		1.24094
	32	1506948	228	6609.42	5704	6528.24		1.44909			16	6228	F	Tg+ F	veh			32	6192	F	non-Tg F	nimodipine	0.480512	0.0085208	0.349873													0.662798	1.31351	0.582238	1.72096		1.31351	1.72096		107.157	140.396		1.31351
	33	2386602	228	10467.5	9569	10386.4		0.495833			21	6307	M	non-Tg M	nimodipine			33	6193	F	non-Tg F	nimodipine	0.582238	0.00753888	0.560749														1.42142	0.601404	1.03896		1.42142	1.03896		115.959	84.7587		1.42142
	34	2981258	228	13075.7	10962	12994.5		0.505904			31	6191	F	non-Tg F	nimodipine			34	6246	F	Tg+ F	nimodipine	1.54957	0.87424	0.744924														1.74754	0.794206			1.74754			142.565	0		1.74754
	35	2150218	228	9430.78	9047	9349.6		1.15297			26	6313	M	Tg+ M	nimodipine			35	6247	F	Tg+ F	nimodipine	1.31477	1.51576	1.05269					0.0148958	0.00033192	1.38147	1.0701	0.0123209	0.0142733	1.34229	1.12757	0.651157	1.22579	0.625762	1.24319		1.22579	1.24319		100	101.42		1.09833
	36	2694094	228	11816.2	8838	11735		1.33868			36	6248	F	Tg+ F	nimodipine			36	6248	F	Tg+ F	nimodipine	1.80333	1.08295	1.33868
	37	2509601	228	11007	10133	10925.8		0.460299			40	5952	M	non-Tg M	veh			37	6301	F	Tg+ F	nimodipine	1.67386	1.562	1.23546
	38	2992303	228	13124.1	11357	13043		0.840593			43	5941	F	non-Tg F	veh			38	6303	F	Tg+ F	nimodipine	1.61902	1.60118	1.30353														V 5XFAD F	V 5XFAD M	nim 5XFAD F	nim 5XFAD M		V 5XFAD F	V 5XFAD M	nim 5XFAD F	nim 5XFAD M
	39	2641031	228	11583.5	10656	11502.3		1.20088			41	5938	M	Tg+ M	veh			39	5944	M	non-Tg M	veh	0.740434	-7.36689e-07	0.341235														1.76664	2.21441	0.87424	1.60684		165.091	206.934	81.6967	150.158
	40	2676631	228	11739.6	10424	11658.4		1.09597			45	5940	F	Tg+ F	veh			40	5952	M	non-Tg M	veh	0.562031	0.00376586	0.338923														0.967357	0.549124	1.51576	1.09376		90.3984	51.315	141.646	102.21
	41	2296692	228	10073.2	9143	9992.03		0.474125			46	5942	F	Tg+ F	veh			41	5938	M	Tg+ M	veh	1.48421	1.04634	0.840593														1.21289	0.780499	1.08295	1.10997		113.343	72.9367	101.201	103.725
	42	2292817	228	10056.2	9515	9975.03		0.341235			48	5958	M	non-Tg M	nimodipine			42	5949	M	Tg+ M	veh	1.84581	1.12694	0.933244														1.24094	0.81932	1.562	0.892641		115.965	76.5645	145.967	83.4162
	43	2052511	228	9002.24	8192	8921.06		0.405571			39	5944	M	non-Tg M	veh			43	5941	F	non-Tg F	veh	0.760917	0.0228356	0.460299														1.31351	0.954097	1.60118	0.831829		122.746	89.1592	149.629	77.7334
	44	2087556	228	9155.95	9026	9074.77		1.07072			12	6302	F	non-Tg F	veh			44	5943	F	non-Tg F	veh	0.662798	0.0352871	0.503475														1.42142	1.04634	1.72096	1.23037		132.83	97.7795	160.821	114.977
	45	2470957	228	10837.5	9437	10756.4		1.03524			7	6233	M	Tg+ M	veh			45	5940	F	Tg+ F	veh	1.56671	1.42142	1.20088														1.74754	1.12694	1.03896			163.306	105.311	97.0898	0
	46	3554468	228	15589.8	13211	15508.6		0.317415			17	6319	F	Tg+ F	veh			46	5942	F	Tg+ F	veh	1.62152	1.74754	1.09597														1.38147	1.0701	1.34229	1.12757		129.097	100	125.436	105.37
	47	3286789	228	14415.7	12252	14334.6		0.349873			22	6308	M	non-Tg M	nimodipine			47	5954	M	non-Tg M	nimodipine	0.680732	0.0163787	0.414431
	48	1855322	228	8137.38	6804	8056.2		1.07454			32	6192	F	non-Tg F	nimodipine			48	5958	M	non-Tg M	nimodipine	0.449364	0.014752	0.474125													without bad tubulin
	49	2624565	228	11511.2	10245	11430.1		1.23546			27	6314	M	Tg+ M	nimodipine			49	5955	M	Tg+ M	nimodipine	1.56986	1.23037	0.840515														V 5XFAD F	V 5XFAD M	nim 5XFAD F	nim 5XFAD M		V 5XFAD F	V 5XFAD M	nim 5XFAD F	nim 5XFAD M
	50	2756407	228	12089.5	10906	12008.3		0.414431			37	6301	F	Tg+ F	nimodipine			50	5976	F	non-Tg F	nimodipine	0.601404	0.00869806	0.416317																0.87424					99.4147
	51	1461220	228	6408.86	4878	6327.68		0.416317			47	5954	M	non-Tg M	nimodipine			51	6008	F	non-Tg F	nimodipine	0.794206	0.0176332	0.474559														0.967357	0.549124	1.51576	1.09376		110.004	62.444	172.365	124.377
	52	1869200	228	8198.25	7176	8117.07		0.840515			50	5976	F	non-Tg F	nimodipine			52	6975	F	Tg+ F	nimodipine	1.52652	1.72096	0.952949														1.21289	0.780499	1.08295	1.10997		137.924	88.7549	123.149	126.22
	53	2439546	228	10699.8	9882	10618.6		0.952949			49	5955	M	Tg+ M	nimodipine			53	6011	F	Tg+ F	nimodipine	1.35923	1.03896	0.782666														1.24094	0.81932	1.562	0.892641		141.114	93.1695	177.623	101.507
	54	18509	228	81.18	80	0					52	6975	F	Tg+ F	nimodipine																								1.31351	0.954097	1.60118	0.831829		149.367	108.496	182.079	94.5919
																																							1.42142	1.04634	1.72096	1.23037		161.637	118.985	195.699	139.912
	untitled																																						1.74754	1.12694	1.03896			198.722	128.15	118.146
																																							1.31728	0.879387	1.34229	1.03171		149.795	100	152.64	117.322
	LC3B lower band Sept 30 2019
	Band	Sum	Area	Average	Median
						minus bkgrnd
	1	1177425	264	4459.94	3959	4378.9																							LC3B ii/i
	2	1443746	264	5468.73	3712	5387.69																							veh				nimod				veh		nimod			veh		nimod
	3	2944563	264	11153.6	8738	11072.6																							V non-Tg F	V non-Tg M	V 5XFAD F	V 5XFAD M	nim non-Tg F	nim non-Tg M	nim 5XFAD F	nim 5XFAD M	V non-Tg	V 5XFAD	nim non-Tg	nim 5XFAD		V non-Tg	V 5XFAD	nim non-Tg	nim 5XFAD
	4	2638627	264	9994.8	7938	9913.76																							0.422483	0.476069	1.2573	1.28599	0.519372	0.399283	0.744924	1.32334	0.476069	1.28599	0.399283	1.32334		99.1417	267.809	83.1509	275.586
	5	1127271	264	4269.97	3191	4188.93																							0.54547	0.551644	1.21735	1.07322	0.595429	0.409635	1.05269	1.03902	0.551644	1.07322	0.409635	1.03902		114.88	223.498	85.3068	216.377
	6	1335481	264	5058.64	3942	4977.6																							0.505393	0.579784	1.44909	1.24855	0.505904	0.495833	1.33868	1.15297	0.579784	1.24855	0.495833	1.15297		120.741	260.012	103.258	240.107
	7	4555713	264	17256.5	14601	17175.5																							0.405571	0.341235	1.03524	1.07072	0.349873	0.317415	1.23546	1.07454	0.341235	1.07072	0.317415	1.07454		71.0625	222.978	66.1019	223.774
	8	3411172	264	12921.1	7272	12840.1																							0.631937	0.338923	1.04456	0.976395	0.560749	0.379073	1.30353	1.07715	0.338923	0.976395	0.379073	1.07715		70.5809	203.335	78.9423	224.317
	9	1199260	264	4542.65	3028	4461.61																							0.460299		1.20088	0.840593	0.416317	0.414431	0.952949	0.840515	0.422483	0.840593	0.414431	0.840515		87.9824	175.054	86.3056	175.038
	10	1446477	264	5479.08	5055	5398.04																							0.503475		1.09597	0.933244	0.474559	0.474125	0.782666		0.54547	0.933244	0.474125	0.744924		113.595	194.349	98.7369	155.131
	11	4038765	264	15298.4	10239	15217.3																															0.505393	1.2573	0.519372	1.05269		105.249	261.834	108.16	219.223
	12	3045919	264	11537.6	9345	11456.5																															0.405571	1.21735	0.595429	1.33868		84.4604	253.514	123.998	278.781
	13	1297632	264	4915.27	3783	4834.23																															0.631937	1.44909	0.505904	1.23546		131.601	301.774	105.355	257.286
	14	1259454	264	4770.66	4517	4689.62																															0.460299	1.03524	0.349873	1.30353		95.8576	215.589	72.8614	271.462
	15	657125	264	2489.11	1944	2408.07																															0.503475	1.04456	0.560749	0.952949		104.849	217.53	116.777	198.452
	16	1461634	264	5536.49	3677	5455.45																																1.20088	0.416317	0.782666			250.083	86.6983	162.991
	17	2261902	264	8567.81	7729	8486.77																																1.09597	0.474559				228.236	98.8273
	18	3509579	264	13293.9	11727	13212.8																							0.496375	0.457531	1.18577	1.06124	0.488886	0.412828	1.0587	1.08459	0.48019	1.12351	0.450857	1.07065		100	233.971	93.8913	222.963
	19	1478061	264	5598.72	3737	5517.68
	20	1554046	264	5886.54	5007	5805.5
	21	3460952	264	13109.7	10690	13028.6
	22	3544236	264	13425.1	11635	13344.1
	23	1586563	264	6009.71	4597	5928.67
	24	1624386	264	6152.98	4984	6071.94
	25	2016649	264	7638.82	6802	7557.78
	26	3657921	264	13855.8	12582	13774.7
	27	1305087	264	4943.51	3876	4862.47
	28	2499128	264	9466.39	8117	9385.35
	29	1183657	264	4483.55	4437	4402.51
	30	1109464	264	4202.52	3446	4121.48
	31	2888394	264	10940.9	10189	10859.8
	32	2518835	264	9541.04	9149	9460
	33	1380968	264	5230.94	4316	5149.9
	34	1756923	264	6655.01	4880	6573.97
	35	2867261	264	10860.8	9874	10779.8
	36	4168680	264	15790.5	12217	15709.4
	37	1349091	264	5110.19	4317	5029.15
	38	2915844	264	11044.9	8809	10963.8
	39	3667978	264	13893.9	12438	13812.8
	40	3394587	264	12858.3	11639	12777.2
	41	1272087	264	4818.51	3858	4737.47
	42	920006	264	3484.87	2999	3403.83
	43	976579	264	3699.16	2962	3618.12
	44	2586552	264	9797.55	7949	9716.51
	45	2961128	264	11216.4	9074	11135.3
	46	1320976	264	5003.7	3021	4922.66
	47	1345429	264	5096.32	3542	5015.28
	48	2306767	264	8737.75	6969	8656.71
	49	3749455	264	14202.5	11966	14121.4
	50	1335223	264	5057.66	4092	4976.62
	51	716856	264	2715.36	2268	2634.32
	52	1822540	264	6903.56	5714	6822.52
	53	2692800	264	10200	9088	10119
	54	21394	264	81.04	80	0
	BACE1 from Sept 30 2019
	Band	Sum	Area	Average	Median
						minus bkgrnd		norm to tub
	1	3986088	483	8252.77	6901	6292.79		0.714715
	2	4641715	483	9610.18	7716	7650.2		1.02773
	3	8437069	483	17468	14123	15508.1		2.98125
	4	8635349	483	17878.6	16740	15918.6		2.09133
	5	5392836	483	11165.3	9417	9205.31		0.897801
	6	4670302	483	9669.36	7874	7709.38		0.726145
	7	12015625	483	24877.1	22337	22917.1		1.78619
	8	8619778	483	17846.3	14221	15886.4		1.54957
	9	4327443	483	8959.51	7309	6999.53		0.562031
	10	4918654	483	10183.5	8612	8223.57		0.64445
	11	9417042	483	19497	16888	17537		1.65938
	12	10332265	483	21391.8	19302	19431.9		1.43928
	13	5486614	483	11359.5	9257	9399.47		0.794206
	14	6823696	483	14127.7	13003	12167.8		1.35923
	15	4150860	483	8593.91	7238	6633.93		0.542142
	16	5028671	483	10411.3	8721	8451.35		0.559748
	17	7189820	483	14885.8	13394	12925.8		0.969436
	18	11609013	483	24035.2	22636	22075.2		1.36197
	19	4319035	483	8942.1	7779	6982.12		0.456703
	20	5136520	483	10634.6	8933	8674.64		0.659802
	21	10369751	483	21469.5	19657	19509.5		1.25878
	22	8801367	483	18222.3	18020	16262.3		1.31477
	23	5540756	483	11471.5	10205	9511.56		0.527449
	24	5531183	483	11451.7	9601	9491.74		0.582238
	25	8099327	483	16768.8	15346	14808.8		1.06324
	26	12644873	483	26179.9	24343	24219.9		1.61902
	27	5885478	483	12185.2	10672	10225.3		0.662798
	28	12471378	483	25820.7	23499	23860.7		1.84581
	29	4664926	483	9658.23	8456	7698.25		0.491859
	30	5108341	483	10576.3	9321	8616.3		0.535994
	31	10058707	483	20825.5	18971	18865.5		1.33873
	32	8824117	483	18269.4	17058	16309.4		1.25236
	33	5820050	483	12049.8	10618	10089.8		0.715613
	34	4874518	483	10092.2	9084	8132.19		0.666281
	35	8535924	483	17672.7	16666	15712.7		1.32347
	36	11099429	483	22980.2	22237	21020.2		1.80333
	37	5563151	483	11517.9	10566	9557.93		0.760917
	38	10902744	483	22573	21498	20613		1.48421
	39	11259441	483	23311.5	21736	21351.5		1.56671
	40	10774575	483	22307.6	20463	20347.6		1.62152
	41	4878964	483	10101.4	8285	8141.39		0.449364
	42	5801225	483	12010.8	10619	10050.8		0.740434
	43	4371521	483	9050.77	8017	7090.79		0.571068
	44	9235763	483	19121.7	17556	17161.7		1.49615
	45	10462291	483	21661.1	20876	19701.1		1.42288
	46	4980135	483	10310.8	8577	8350.86		0.522411
	47	4061850	483	8409.63	7261	6449.65		0.480512
	48	8961495	483	18553.8	17527	16593.8		1.31732
	49	11268745	483	23330.7	21802	21370.8		1.67386
	50	7124776	483	14751.1	13058	12791.1		0.680732
	51	5018951	483	10391.2	9118	8431.22		0.601404
	52	10318192	483	21362.7	19563	19402.7		1.56986
	53	11297923	483	23391.1	22282	21431.2		1.52652
	54	110887	483	229.58	228
	55	946671	483	1959.98	2084
	untitled
	6E10 from Oct 1 2019
	Band	Sum	Area	Average	Median
						minus bkgrnd		norm to tub
	1	65110	320	203.47	200	-34.36		-0.0039025
	2	91720	320	286.63	265	48.8		0.00655582
	3	3762201	320	11756.9	9067	11519		2.21441
	4	4379204	320	13685	10224	13447.2		1.76664
	5	113926	320	356.02	352	118.19		0.0115272
	6	118203	320	369.38	300	131.55		0.0123907
	7	6673252	320	20853.9	16154	20616.1		1.60684
	8	2944193	320	9200.6	6251	8962.77		0.87424
	9	91114	320	284.73	293	46.9		0.00376586
	10	122593	320	383.1	335	145.27		0.0113843
	11	3302761	320	10321.1	7184	10083.3		0.954097
	12	5750959	320	17971.8	14122	17733.9		1.31351
	13	142885	320	446.52	402	208.69		0.0176332
	14	3052345	320	9538.58	7647	9300.75		1.03896
	15	72281	320	225.88	224	-11.95		-0.000976585
	16	122149	320	381.72	317	143.89		0.0095301
	17	2419029	320	7559.47	4042	7321.64		0.549124
	18	5093449	320	15917	11951	15679.2		0.967357
	19	121852	320	380.79	355	142.96		0.00935106
	20	134061	320	418.94	351	181.11		0.0137754
	21	5500688	320	17189.7	13471	16951.8		1.09376
	22	6075564	320	18986.1	15770	18748.3		1.51576
	23	203686	320	636.52	477	398.69		0.0221088
	24	115435	320	360.73	333	122.9		0.00753888
	25	3783536	320	11823.5	10488	11585.7		0.831829
	26	7741088	320	24190.9	21530	23953.1		1.60118
	27	250310	320	782.22	606	544.39		0.0352871
	28	4737831	320	14805.7	12893	14567.9		1.12694
	29	89998	320	281.24	295	43.41		0.00277356
	30	113233	320	353.85	371	116.02		0.00721725
	31	3595740	320	11236.7	8361	10998.9		0.780499
	32	5130618	320	16033.2	14061	15795.4		1.21289
	33	146076	320	456.49	395	218.66		0.0155083
	34	145194	320	453.73	384	215.9		0.017689
	35	4293054	320	13415.8	11156	13178		1.10997
	36	4115540	320	12861.1	10322	12623.2		1.08295
	37	167895	320	524.67	445	286.84		0.0228356
	38	4726273	320	14769.6	12662	14531.8		1.04634
	39	6274944	320	19609.2	17223	19371.4		1.42142
	40	7093399	320	22166.9	19454	21929		1.74754
	41	161633	320	505.1	405	267.27		0.014752
	42	76103	320	237.82	246	-0.01		-7.36689e-07
	43	121642	320	380.13	316	142.3		0.0114604
	44	3083478	320	9635.87	8611	9398.04		0.81932
	45	5574324	320	17419.8	15012	17181.9		1.24094
	46	128727	320	402.27	366	164.44		0.010287
	47	112703	320	352.2	317	114.37		0.0085208
	48	3674280	320	11482.1	10004	11244.3		0.892641
	49	6457745	320	20180.5	17596	19942.6		1.562
	50	174590	320	545.59	419	307.76		0.0163787
	51	115127	320	359.77	338	121.94		0.00869806
	52	4942274	320	15444.6	13158	15206.8		1.23037
	53	7807567	320	24398.7	20728	24160.8		1.72096
	54	76105	320	237.83	174
	untitled
	TuJ1 Oct 1 2019
	Band	Sum	Area	Average	Median
						minus bkgrnd
	1	3848521	432	8908.61	5613	8804.61
	2	3260635	432	7547.77	6288	7443.77
	3	2292133	432	5305.86	4319	5201.86
	4	3333186	432	7715.71	6487	7611.71
	5	4474298	432	10357.2	9359	10253.2
	6	4631413	432	10720.9	7941	10616.9
	7	5587563	432	12934.2	8991	12830.2
	8	4473823	432	10356.1	6290	10252.1
	9	5425057	432	12558	7621	12454
	10	5557508	432	12864.6	8877	12760.6
	11	4610486	432	10672.4	6422	10568.4
	12	5877410	432	13605.1	9071	13501.1
	13	5157676	432	11939.1	8415	11835.1
	14	3912176	432	9055.96	6049	8951.96
	15	5331104	432	12340.5	7984	12236.5
	16	6567470	432	15202.5	10242	15098.5
	17	5804914	432	13437.3	9115	13333.3
	18	7046904	432	16312.3	12083	16208.3
	19	6649386	432	15392.1	10689	15288.1
	20	5724575	432	13251.3	8732	13147.3
	21	6740376	432	15602.7	11518	15498.7
	22	5388304	432	12472.9	7861	12368.9
	23	7835240	432	18137.1	13975	18033.1
	24	7087462	432	16406.2	11458	16302.2
	25	6061828	432	14032	9926	13928
	26	6507485	432	15063.6	10984	14959.6
	27	6709577	432	15531.4	10852	15427.4
	28	5629375	432	13031	9434	12927
	29	6806313	432	15755.4	12351	15651.4
	30	6989486	432	16179.4	11974	16075.4
	31	6132707	432	14196.1	10034	14092.1
	32	5670820	432	13126.9	9383	13022.9
	33	6135928	432	14203.5	11164	14099.5
	34	5317636	432	12309.3	9409	12205.3
	35	5173800	432	11976.4	8824	11872.4
	36	5080451	432	11760.3	7612	11656.3
	37	5471310	432	12665.1	9243	12561.1
	38	6044607	432	13992.1	10505	13888.1
	39	5932313	432	13732.2	9943	13628.2
	40	5465890	432	12652.5	9183	12548.5
	41	7871724	432	18221.6	13782	18117.6
	42	5909003	432	13678.2	10340	13574.2
	43	5408948	432	12520.7	9016	12416.7
	44	5000198	432	11574.5	7676	11470.5
	45	6026346	432	13949.9	10359	13845.9
	46	6950546	432	16089.2	11700	15985.2
	47	5843426	432	13526.5	9526	13422.5
	48	5486689	432	12700.7	9268	12596.7
	49	5560435	432	12871.4	9746	12767.4
	50	8162302	432	18894.2	15087	18790.2
	51	6101229	432	14123.2	10037	14019.2
	52	5384234	432	12463.5	8860	12359.5
	53	6109856	432	14143.2	10425	14039.2
	54	44927	432	104	104
	untitled
	LAMP1 from 1 july 2020 hp lamp1
	Band	Sum	Area	Average	Median
							minus bkgrnd		hp lamp1/tuj1			gel 1
	1	183725	432	425.29	378		209.49		0.0137289			code	ID	SEX	DOB	5XFAD?	cond.
	2	190201	432	440.28	391		224.48		0.0141745																hp lamp1/tuj1				hp								males 1-5	male 1-7	male 1-7	male 1-6
	3	281463	432	651.53	565		435.73		0.024899			1	6222	M	2018-12-11	non-Tg M	veh		1	6222	M	2018-12-11	non-Tg M	veh	0.0137289				veh				nimod				veh		nimod			veh		nimod
	4	286713	432	663.69	568		447.89		0.025942			9	6245	F	2018-12-11	non-Tg F	veh		2	6224	M	2018-12-11	non-Tg M	veh	0.00425972				V non-Tg F	V non-Tg M	V 5XFAD F	V 5XFAD M	nim non-Tg F	nim non-Tg M	nim 5XFAD F	nim 5XFAD M	V non-Tg	V 5XFAD	nim non-Tg	nim 5XFAD		V non-Tg	V 5XFAD	nim non-Tg	nim 5XFAD
	5	215097	432	497.91	439		282.11		0.017242			4	6213	M	2018-12-11	Tg+ M	veh		3	6231	M	2018-12-11	non-Tg M	veh	0.00655014				0.0141745	0.0137289	0.025942	0.024899	0.0181605	0.017242	0.0401874	0.0267142	0.0137289	0.024899	0.017242	0.0267142		108.16	196.162	135.837	210.462
	6	213749	432	494.79	438		278.99		0.0181605			14	6226	F	2018-12-11	Tg+ F	veh		4	6213	M	2018-12-11	Tg+ M	veh	0.024899				0.00812493	0.00425972	0.0175024	0.0117825	0.0125796	0.00967377	0.0259228	0.0246536	0.00425972	0.0117825	0.00967377	0.0246536		33.5593	92.826	76.2128	194.229
	7	308387	432	713.86	616		498.06		0.0267142			19	6244	M	2018-12-11	non-Tg M	nimodipine		5	6216	M	2018-12-11	Tg+ M	veh	0.0117825				0.0122999	0.00655014	0.0180046	0.0200094	0.00908828	0.0103647	0.0230091	0.0190925	0.00655014	0.0200094	0.0103647	0.0190925		51.6039	157.64	81.6559	150.417
	8	399120	432	923.89	785		708.09		0.0401874			29	6188	F	2018-12-06	non-Tg F	nimodipine		6	6232	M	2018-12-11	Tg+ M	veh	0.0200094				0.0128501	0.0158448	0.0257262	0.0188699	0.0133519	0.00942129	0.0219289	0.02101	0.0158448	0.0188699	0.00942129	0.02101		124.83	148.663	74.2237	165.523
	9	246827	432	571.36	497		355.56		0.0198816			24	6305	M	2018-12-11	Tg+ M	nimodipine		7	6233	M	2018-12-11	Tg+ M	veh	0.0188699				0.0174888	0.0198816	0.035486	0.0354376	0.0146697	0.0132251	0.0241375	0.0212338	0.0198816	0.0354376	0.0132251	0.0212338		156.634	279.188	104.192	167.286
	10	212201	432	491.21	444		275.41		0.0174888			34	6246	F	2018-12-11	Tg+ F	nimodipine		8	6234	M	2018-12-11	Tg+ M	veh	0.0354376				0.0103208		0.0282453	0.0222989	0.0192249	0.0194453	0.0318204	0.0294959	0.0141745	0.0222989	0.0194453	0.0294959		111.671	175.677	153.196	232.377
	11	331658	432	767.73	673		551.93		0.0354376			40	5952	M	2018-10-29	non-Tg M	veh		9	6245	F	2018-12-11	non-Tg F	veh	0.0141745				0.0160275		0.0306491	0.045945	0.0300356	0.013189	0.0399946		0.00812493	0.045945	0.013189	0.0401874		64.0106	361.968	103.907	316.608
	12	342922	432	793.8	680		578		0.035486			13	6318	F	2018-12-11	non-Tg F	veh		10	6249	F	2018-12-11	non-Tg F	veh	0.00812493												0.0122999	0.025942	0.0181605	0.0259228		96.9022	204.379	143.074	204.227
	13	312250	432	722.8	626		507		0.0300356			8	6234	M	2018-12-11	Tg+ M	veh		11	6250	F	2018-12-11	non-Tg F	veh	0.0122999												0.0128501	0.0175024	0.0125796	0.0230091		101.237	137.889	99.1056	181.272
	14	337981	432	782.36	646		566.56		0.0399946			18	6320	F	2018-12-11	Tg+ F	veh		12	6302	F	2018-12-11	non-Tg F	veh	0.0128501												0.0174888	0.0180046	0.00908828	0.0219289		137.782	141.846	71.6001	172.762
	15	120408	432	278.72	259		62.92		0.00425972			51	6008	F	2018-11-08	non-Tg F	nimodipine		13	6318	F	2018-12-11	non-Tg F	veh	0.0174888												0.0103208	0.0257262	0.0133519	0.0241375		81.3103	202.678	105.19	190.162
	16	153707	432	355.8	317		140		0.00812493			53	6011	F	2018-11-08	Tg+ F	nimodipine		14	6226	F	2018-12-11	Tg+ F	veh	0.025942												0.0160275	0.035486	0.0146697	0.0318204		126.27	279.569	115.572	250.691
	17	176818	432	409.3	364		193.5		0.0117825			2	6224	M	2018-12-11	non-Tg M	veh		15	6227	F	2018-12-11	Tg+ F	veh	0.0175024													0.0282453	0.0192249	0.0399946			222.525	151.459	315.09
	18	232853	432	539.01	455		323.21		0.0175024			10	6249	F	2018-12-11	non-Tg F	veh		16	6228	F	2018-12-11	Tg+ F	veh	0.0180046													0.0306491	0.0300356				241.463	236.629
	19	178778	432	413.84	351		198.04		0.00967377			5	6216	M	2018-12-11	Tg+ M	veh		17	6319	F	2018-12-11	Tg+ F	veh	0.0257262				0.0130409	0.012053	0.0259365	0.025606	0.0167301	0.013223	0.0295715	0.0237	0.0126293	0.0257713	0.0149765	0.0268616
	20	177453	432	410.77	371		194.97		0.0125796			15	6227	F	2018-12-11	Tg+ F	veh		18	6320	F	2018-12-11	Tg+ F	veh	0.035486				102.74	94.9574	204.335	201.732	131.804	104.175	232.973	186.716	99.4974	203.034	117.99	211.624
	21	305246	432	706.59	583		490.79		0.0246536			20	6306	M	2018-12-11	non-Tg M	nimodipine		19	6244	M	2018-12-11	non-Tg M	nimodipine	0.017242
	22	275581	432	637.92	534		422.12		0.0259228			30	6189	F	2018-12-06	non-Tg F	nimodipine		20	6306	M	2018-12-11	non-Tg M	nimodipine	0.00967377
	23	186818	432	432.45	386		216.65		0.0132251			25	6309	M	2018-12-11	Tg+ M	nimodipine		21	6307	M	2018-12-11	non-Tg M	nimodipine	0.0103647
	24	206524	432	478.06	404		262.26		0.0146697			35	6247	F	2018-12-11	Tg+ F	nimodipine		22	6308	M	2018-12-11	non-Tg M	nimodipine	0.00942129
	25	248083	432	574.27	442		358.47		0.0212338			23	6310	M	2018-12-11	non-Tg M	nimodipine		23	6310	M	2018-12-11	non-Tg M	nimodipine	0.0132251
	26	269659	432	624.21	545		408.41		0.0241375			33	6193	F	2018-12-06	non-Tg F	nimodipine		24	6305	M	2018-12-11	Tg+ M	nimodipine	0.0267142
	27	216078	432	500.18	427		284.38		0.0160275			28	6315	M	2018-12-11	Tg+ M	nimodipine		25	6309	M	2018-12-11	Tg+ M	nimodipine	0.0246536
	28	348256	432	806.15	647		590.35		0.045945			38	6303	F	2018-12-11	Tg+ F	nimodipine		26	6313	M	2018-12-11	Tg+ M	nimodipine	0.0190925
	29	137326	432	317.88	287		102.08		0.00655014			44	5943	F	2018-10-29	non-Tg F	veh		27	6314	M	2018-12-11	Tg+ M	nimodipine	0.02101
	30	183826	432	425.52	365		209.72		0.0122999			42	5949	M	2018-10-29	Tg+ M	veh		28	6315	M	2018-12-11	Tg+ M	nimodipine	0.0212338
	31	239066	432	553.39	472		337.59		0.0200094			3	6231	M	2018-12-11	non-Tg M	veh		29	6188	F	2018-12-06	non-Tg F	nimodipine	0.0181605
	32	219180	432	507.36	428		291.56		0.0180046			11	6250	F	2018-12-11	non-Tg F	veh		30	6189	F	2018-12-06	non-Tg F	nimodipine	0.0125796
	33	175123	432	405.38	353		189.58		0.0103647			6	6232	M	2018-12-11	Tg+ M	veh		31	6191	F	2018-12-06	non-Tg F	nimodipine	0.00908828
	34	169538	432	392.45	351		176.65		0.00908828			16	6228	F	2018-12-11	Tg+ F	veh		32	6192	F	2018-12-06	non-Tg F	nimodipine	0.0133519
	35	240121	432	555.84	470		340.04		0.0190925			21	6307	M	2018-12-11	non-Tg M	nimodipine		33	6193	F	2018-12-06	non-Tg F	nimodipine	0.0146697
	36	270521	432	626.21	522		410.41		0.0230091			31	6191	F	2018-12-06	non-Tg F	nimodipine		34	6246	F	2018-12-11	Tg+ F	nimodipine	0.0401874
	37	179648	432	415.85	360		200.05		0.0103208			26	6313	M	2018-12-11	Tg+ M	nimodipine		35	6247	F	2018-12-11	Tg+ F	nimodipine	0.0259228
	38	277892	432	643.27	530		427.47		0.0222989			36	6248	F	2018-12-11	Tg+ F	nimodipine		36	6248	F	2018-12-11	Tg+ F	nimodipine	0.0230091
	39	317032	432	733.87	616		518.07		0.0282453			43	5941	F	2018-10-29	non-Tg F	veh		37	6301	F	2018-12-11	Tg+ F	nimodipine	0.0219289
	40	317693	432	735.4	608		519.6		0.0306491			41	5938	M	2018-10-29	Tg+ M	veh		38	6303	F	2018-12-11	Tg+ F	nimodipine	0.0241375
	41	209001	432	483.8	430		268		0.013189			45	5940	F	2018-10-29	Tg+ F	veh		39	5944	M	2018-10-29	non-Tg M	veh	0.0158448
	42	206067	432	477.01	421		261.21		0.0158448			46	5942	F	2018-10-29	Tg+ F	veh		40	5952	M	2018-10-29	non-Tg M	veh	0.0198816
	43	175976	432	407.35	372		191.55		0.0128501			48	5958	M	2018-10-29	non-Tg M	nimodipine		41	5938	M	2018-10-29	Tg+ M	veh	0.0222989
	44	209547	432	485.06	439		269.26		0.0188699			39	5944	M	2018-10-29	non-Tg M	veh		42	5949	M	2018-10-29	Tg+ M	veh	0.045945
	45	265236	432	613.97	530		398.17		0.0257262			12	6302	F	2018-12-11	non-Tg F	veh		43	5941	F	2018-10-29	non-Tg F	veh	0.0103208
	46	171062	432	395.98	353		180.18		0.00942129			7	6233	M	2018-12-11	Tg+ M	veh		44	5943	F	2018-10-29	non-Tg F	veh	0.0160275
	47	194153	432	449.43	386		233.63		0.0133519			17	6319	F	2018-12-11	Tg+ F	veh		45	5940	F	2018-10-29	Tg+ F	veh	0.0282453
	48	226421	432	524.12	457		308.32		0.02101			22	6308	M	2018-12-11	non-Tg M	nimodipine		46	5942	F	2018-10-29	Tg+ F	veh	0.0306491
	49	259478	432	600.64	521		384.84		0.0219289			32	6192	F	2018-12-06	non-Tg F	nimodipine		47	5954	M	2018-10-29	non-Tg M	nimodipine	0.0194453
	50	229656	432	531.61	449		315.81		0.0194453			27	6314	M	2018-12-11	Tg+ M	nimodipine		48	5958	M	2018-10-29	non-Tg M	nimodipine	0.013189
	51	240861	432	557.55	471		341.75		0.0192249			37	6301	F	2018-12-11	Tg+ F	nimodipine		49	5955	M	2018-10-29	Tg+ M	nimodipine	0.0294959
	52	292120	432	676.2	559		460.4		0.0294959			47	5954	M	2018-10-29	non-Tg M	nimodipine		50	5976	F	2018-10-29	non-Tg F	nimodipine	0.0192249
	53	315718	432	730.83	616		515.03		0.0318204			50	5976	F	2018-10-29	non-Tg F	nimodipine		51	6008	F	2018-11-08	non-Tg F	nimodipine	0.0300356
	54	93225	432	215.8	215		0					49	5955	M	2018-10-29	Tg+ M	nimodipine		52	6975	F	2018-11-06	Tg+ F	nimodipine	0.0318204
												52	6975	F	2018-11-06	Tg+ F	nimodipine		53	6011	F	2018-11-08	Tg+ F	nimodipine	0.0399946
	untitled
	tuj1 from July 2 2020 hp tuj1
	Band	Sum	Area	Average	Median
							minus bkgrnd
	1	6639758	432	15369.8	12338		15259
	2	6889410	432	15947.7	13207		15836.9
	3	7607802	432	17610.7	15312		17499.9
	4	7506361	432	17375.8	14210		17265.1
	5	7116169	432	16472.6	13680		16361.8
	6	6684430	432	15473.2	12774		15362.4
	7	8102081	432	18754.8	16285		18644
	8	7659572	432	17730.5	14682		17619.7
	9	7773671	432	17994.6	14843		17883.8
	10	6850899	432	15858.6	12494		15747.8
	11	6776137	432	15685.5	12746		15574.7
	12	7084325	432	16398.9	12943		16288.1
	13	7339998	432	16990.7	14212		16880
	14	6167525	432	14276.7	10976		14165.9
	15	6428904	432	14881.7	11830		14770.9
	16	7491615	432	17341.7	14086		17230.9
	17	7142444	432	16533.4	13394		16422.7
	18	8025446	432	18577.4	15713		18466.6
	19	8891700	432	20582.6	18125		20471.9
	20	6743399	432	15609.7	13020		15498.9
	21	8647859	432	20018.2	17202		19907.4
	22	7082438	432	16394.5	13909		16283.7
	23	7124743	432	16492.5	13017		16381.7
	24	7771030	432	17988.5	14048		17877.7
	25	7340915	432	16992.9	13686		16882.1
	26	7357362	432	17030.9	13567		16920.2
	27	7712931	432	17854	14106		17743.2
	28	5598654	432	12959.9	9693		12849.1
	29	6780324	432	15695.2	11931		15584.4
	30	7413696	432	17161.3	13657		17050.6
	31	7336374	432	16982.3	13455		16871.6
	32	7043511	432	16304.4	13281		16193.6
	33	7949565	432	18401.8	15422		18291
	34	8444699	432	19547.9	16262		19437.1
	35	7741818	432	17920.9	14771		17810.1
	36	7753384	432	17947.7	15618		17836.9
	37	8421390	432	19494	16085		19383.2
	38	8329308	432	19280.8	15903		19170
	39	7971532	432	18452.6	15168		18341.8
	40	7371625	432	17064	13522		16953.2
	41	8826049	432	20430.7	16559		20319.9
	42	7169614	432	16596.3	14040		16485.6
	43	6487482	432	15017.3	11178		14906.5
	44	6212192	432	14380.1	10728		14269.3
	45	6734026	432	15588	12302		15477.2
	46	8309758	432	19235.5	16375		19124.8
	47	7606950	432	17608.7	14207		17497.9
	48	6387422	432	14785.7	11207		14674.9
	49	7629230	432	17660.2	14141		17549.5
	50	7063942	432	16351.7	12206		16240.9
	51	7727288	432	17887.2	13488		17776.5
	52	6790930	432	15719.8	12149		15609
	53	7040004	432	16296.3	12181		16185.5
	54	47849	432	110.76	111		-0.02
[truncated: 3 more columns]

## Sheet: fig 2 panel F
3D5 Oct 9 2019 ctx
Band	Sum	Area	Average	Median
					minus bkgrnd		BACE1/TuJ1			BACE1/TuJ1	6E10/Tu1	lower/upper	code	ID	SEX	5XFAD?	cond.												BACE1
1	8250821	528	15626.5	13158	15376.2		1.26806			1.26806	0.342567	0.213379	1	6222	M	non-Tg M	veh												veh				nimod				veh		nimod			veh		nimod
2	6873393	528	13017.8	10653	12767.5		1.06247			1.06247	0.393577	0.293516	9	6245	F	non-Tg F	veh		code	ID	SEX	5XFAD?	cond.	BACE1/TuJ1	6E10/Tu1	lower/upper			V non-Tg F	V non-Tg M	V 5XFAD F	V 5XFAD M	nim non-Tg F	nim non-Tg M	nim 5XFAD F	nim 5XFAD M	V non-Tg	V 5XFAD	nim non-Tg	nim 5XFAD		V non-Tg	V 5XFAD	nim non-Tg	nim 5XFAD
3	11380048	528	21553.1	18483	21302.8		1.55288			1.55288	0.960824	0.370856	4	6213	M	Tg+ M	veh		1	6222	M	non-Tg M	veh	1.26806	0.342567	0.213379			1.06247	1.26806	1.74393	1.55288	0.932843	1.1929	1.79552	1.94251	1.26806	1.55288	1.1929	1.94251		132.042	161.701	124.216	202.273
4	12805298	528	24252.5	22181	24002.1		1.74393			1.74393	1.13472	0.399695	14	6226	F	Tg+ F	veh		2	6224	M	non-Tg M	veh	1.02303	0.414436	0.318538			0.920472	1.02303	1.36852	1.25813	0.929133	0.660666	1.4004	1.66498	1.02303	1.25813	0.660666	1.66498		106.528	131.008	68.7949	173.373
5	8720742	528	16516.6	14034	16266.3		1.1929			1.1929	0.0106704	0.276517	19	6244	M	non-Tg M	nimodipine		3	6231	M	non-Tg M	veh	0.93024	0.27189	0.341345			0.965534	0.93024	1.45326	1.14394	0.821603	0.862885	1.43	1.15093	0.93024	1.14394	0.862885	1.15093		96.8656	119.119	89.852	119.846
6	6596880	528	12494.1	11158	12243.8		0.932843			0.932843	0.0264864	0.265631	29	6188	F	non-Tg F	nimodipine		4	6213	M	Tg+ M	veh	1.55288	0.960824	0.370856			0.826508	0.875704	1.25768	1.24473	0.754297	0.713865	1.46841	1.33428	0.875704	1.24473	0.713865	1.33428		91.1868	129.614	74.3346	138.938
7	13087695	528	24787.3	20761	24537		1.94251			1.94251	1.0406	0.752394	24	6305	M	Tg+ M	nimodipine		5	6216	M	Tg+ M	veh	1.25813	1.06996	0.367771			1.08571	1.02045	1.41681	1.6752	0.940258	0.884125	1.49485	1.58447	1.02045	1.6752	0.884125	1.58447		106.259	174.438	92.0637	164.991
8	11139033	528	21096.7	17945	20846.3		1.79552			1.79552	0.827351	0.632683	34	6246	F	Tg+ F	nimodipine		6	6232	M	Tg+ M	veh	1.14394	1.12732	0.549106			0.719843		1.09549	1.14373	0.711833	0.723174	1.34203	1.27691	1.06247	1.14373	0.723174	1.27691		110.635	119.096	75.3039	132.965
9	6412178	528	12144.3	9858	11894		1.02045			1.02045	0.0201722	0.265663	40	5952	M	non-Tg M	veh		7	6233	M	Tg+ M	veh	1.24473	1.19314	0.900933			0.826084		1.25963	1.42718	0.737564	1.33109	1.24683		0.920472	1.42718	1.33109	1.79552		95.8485	148.611	138.606	186.967
10	7078727	528	13406.7	11150	13156.4		1.08571			1.08571	0.0297983	0.268201	13	6318	F	non-Tg F	veh		8	6234	M	Tg+ M	veh	1.6752	0.743713	0.347983											0.965534	1.74393	0.932843	1.4004		100.541	181.594	97.1367	145.823
11	11139649	528	21097.8	17865	20847.5		1.6752			1.6752	0.743713	0.347983	8	6234	M	Tg+ M	veh		9	6245	F	non-Tg F	veh	1.06247	0.393577	0.293516											0.826508	1.36852	0.929133	1.43		86.064	142.504	96.7503	148.905
12	10599216	528	20074.3	17006	19824		1.41681			1.41681	1.05126	0.438253	18	6320	F	Tg+ F	veh		10	6249	F	non-Tg F	veh	0.920472	0.406238	0.384347											1.08571	1.45326	0.821603	1.46841		113.054	151.328	85.5532	152.905
13	5723329	528	10839.6	9206	10589.3		0.737564			0.737564	0.0915856	0.317501	51	6008	F	non-Tg F	nimodipine		11	6250	F	non-Tg F	veh	0.965534	0.21514	0.294407											0.719843	1.25768	0.754297	1.49485		74.957	130.962	78.5447	155.658
14	7849541	528	14866.5	12906	14616.2		1.24683			1.24683	0.823864	0.351731	53	6011	F	Tg+ F	nimodipine		12	6302	F	non-Tg F	veh	0.826508	0.300816	0.441715											0.826084	1.41681	0.940258	1.34203		86.0198	147.532	97.9087	139.745
15	7871853	528	14908.8	12896	14658.5		1.02303			1.02303	0.414436	0.318538	2	6224	M	non-Tg M	veh		13	6318	F	non-Tg F	veh	1.08571	0.0297983	0.268201												1.09549	0.711833	1.24683			114.073	74.1229	129.832
16	7203940	528	13643.8	11498	13393.5		0.920472			0.920472	0.406238	0.384347	10	6249	F	non-Tg F	veh		14	6226	F	Tg+ F	veh	1.74393	1.13472	0.399695												1.25963	0.737564				131.165	76.8023
17	9506685	528	18005.1	15805	17754.8		1.25813			1.25813	1.06996	0.367771	5	6216	M	Tg+ M	veh		15	6227	F	Tg+ F	veh	1.36852	1.78254	1.06899			0.915231	1.02349	1.37076	1.3494	0.832504	0.909815	1.454	1.49235	0.960341	1.36008	0.87116	1.4717		100	141.625	90.7136	153.248
18	9747515	528	18461.2	15991	18210.9		1.36852			1.36852	1.78254	1.06899	15	6227	F	Tg+ F	veh		16	6228	F	Tg+ F	veh	1.45326	1.91909	1.12897
19	5808130	528	11000.2	9431	10749.9		0.660666			0.660666	0.213069	0.502361	20	6306	M	non-Tg M	nimodipine		17	6319	F	Tg+ F	veh	1.25768	1.3274	1.07688
20	7185268	528	13608.5	11805	13358.1		0.929133			0.929133	0.216864	0.314103	30	6189	F	non-Tg F	nimodipine		18	6320	F	Tg+ F	veh	1.41681	1.05126	0.438253			60000000000
21	9851828	528	18658.8	16379	18408.5		1.66498			1.66498	1.77451	1.01389	25	6309	M	Tg+ M	nimodipine		19	6244	M	non-Tg M	nimodipine	1.1929	0.0106704	0.276517			veh				nimod				veh		nimod
22	7771113	528	14718	12335	14467.7		1.4004			1.4004	1.90198	0.7466	35	6247	F	Tg+ F	nimodipine		20	6306	M	non-Tg M	nimodipine	0.660666	0.213069	0.502361			V non-Tg F	V non-Tg M	V 5XFAD F	V 5XFAD M	nim non-Tg F	nim non-Tg M	nim 5XFAD F	nim 5XFAD M	V non-Tg	V 5XFAD	nim non-Tg	nim 5XFAD			V 5XFAD		nim 5XFAD
23	6473247	528	12259.9	10369	12009.6		0.884125			0.884125	0.411224	0.354998	23	6310	M	non-Tg M	nimodipine		21	6307	M	non-Tg M	nimodipine	0.862885	0.241727	0.280024			0.393577	0.342567	1.13472	0.960824	0.0264864	0.0106704	0.827351	1.0406	0.342567	0.960824	0.0106704	1.0406			80.6645		87.3622
24	6797994	528	12875	11514	12624.7		0.940258			0.940258	0.345294	0.319481	33	6193	F	non-Tg F	nimodipine		22	6308	M	non-Tg M	nimodipine	0.713865	0.158818	0.571433			0.406238	0.414436	1.78254	1.06996	0.216864	0.213069	1.90198	1.77451	0.414436	1.06996	0.213069	1.77451			89.8269		148.976
25	9710865	528	18391.8	15456	18141.5		1.58447			1.58447	1.29094	0.63398	28	6315	M	Tg+ M	nimodipine		23	6310	M	non-Tg M	nimodipine	0.884125	0.411224	0.354998			0.21514	0.27189	1.91909	1.12732	0.206028	0.241727	1.70444	1.00733	0.27189	1.12732	0.241727	1.00733			94.6423		84.569
26	9937274	528	18820.6	16366	18570.3		1.49485			1.49485	1.72304	0.833792	38	6303	F	Tg+ F	nimodipine		24	6305	M	Tg+ M	nimodipine	1.94251	1.0406	0.752394			0.300816	0.336906	1.3274	1.19314	0.184753	0.158818	0.833989	1.01166	0.336906	1.19314	0.158818	1.01166			100.168		84.9321
27	5790266	528	10966.4	9263	10716.1		0.826084			0.826084	0.419247	0.364935	44	5943	F	non-Tg F	veh		25	6309	M	Tg+ M	nimodipine	1.66498	1.77451	1.01389			0.0297983	0.0201722	1.05126	0.743713	0.345294	0.411224	1.72304	1.29094	0.0201722	0.743713	0.411224	1.29094			62.4373		108.379
28	9959392	528	18862.5	16209	18612.2		1.42718			1.42718	1.26839	0.716303	42	5949	M	Tg+ M	veh		26	6313	M	Tg+ M	nimodipine	1.15093	1.00733	0.534475			0.297982		1.02436	0.65642	0.18943	0.181563	0.991441	0.927378	0.393577	0.65642	0.181563	0.927378			55.1087		77.8566
29	5962763	528	11293.1	9894	11042.8		0.93024			0.93024	0.27189	0.341345	3	6231	M	non-Tg M	veh		27	6314	M	Tg+ M	nimodipine	1.33428	1.01166	0.889739			0.419247		1.41677	1.26839	0.0915856	1.18854	0.823864		0.406238	1.26839	1.18854	0.827351			106.485		69.459
30	7921713	528	15003.2	13031	14752.9		0.965534			0.965534	0.21514	0.294407	11	6250	F	non-Tg F	veh		28	6315	M	Tg+ M	nimodipine	1.58447	1.29094	0.63398											0.21514	1.13472	0.0264864	1.90198			95.2636		159.678
31	10432233	528	19758	17660	19507.7		1.14394			1.14394	1.12732	0.549106	6	6232	M	Tg+ M	veh		29	6188	F	non-Tg F	nimodipine	0.932843	0.0264864	0.265631											0.300816	1.78254	0.216864	1.70444			149.65		143.093
32	10578546	528	20035.1	17422	19784.8		1.45326			1.45326	1.91909	1.12897	16	6228	F	Tg+ F	veh		30	6189	F	non-Tg F	nimodipine	0.929133	0.216864	0.314103											0.0297983	1.91909	0.206028	0.833989			161.115		70.0163
33	6768734	528	12819.6	11067	12569.3		0.862885			0.862885	0.241727	0.280024	21	6307	M	non-Tg M	nimodipine		31	6191	F	non-Tg F	nimodipine	0.821603	0.206028	0.280756											0.297982	1.3274	0.184753	1.72304			111.44		144.655
34	6187580	528	11718.9	9929	11468.6		0.821603			0.821603	0.206028	0.280756	31	6191	F	non-Tg F	nimodipine		32	6192	F	non-Tg F	nimodipine	0.754297	0.184753	0.251678											0.419247	1.05126	0.345294	0.991441			88.2573		83.2349
35	7816647	528	14804.3	13055	14554		1.15093			1.15093	1.00733	0.534475	26	6313	M	Tg+ M	nimodipine		33	6193	F	non-Tg F	nimodipine	0.940258	0.345294	0.319481												1.02436	0.18943	0.823864			85.9983		69.1662
36	9435881	528	17871	14965	17620.7		1.43			1.43	1.70444	1.43863	36	6248	F	Tg+ F	nimodipine		34	6246	F	Tg+ F	nimodipine	1.79552	0.827351	0.632683												1.41677	0.0915856				118.943		0
37	5958466	528	11285	9825	11034.7		0.719843			0.719843	0.297982	0.312981	43	5941	F	non-Tg F	veh		35	6247	F	Tg+ F	nimodipine	1.4004	1.90198	0.7466			0.294686	0.277194	1.37945	1.00282	0.180063	0.343658	1.25801	1.1754	0.287397	1.19114	0.261861	1.21989			100		102.414
38	8437086	528	15979.3	13731	15729		1.09549			1.09549	1.02436	0.430717	45	5940	F	Tg+ F	veh		36	6248	F	Tg+ F	nimodipine	1.43	1.70444	1.43863
39	9656336	528	18288.5	15811	18038.2		1.25963			1.25963	1.41677	0.493205	46	5942	F	Tg+ F	veh		37	6301	F	Tg+ F	nimodipine	1.46841	0.833989	0.601492
40	9713867	528	18397.5	15621	18147.2		1.33109			1.33109	1.18854	0.931914	48	5958	M	non-Tg M	nimodipine		38	6303	F	Tg+ F	nimodipine	1.49485	1.72304	0.833792			LC3B lower/upper
41	9798112	528	18557	15937	18306.7		1.14373			1.14373	0.65642	0.567942	41	5938	M	Tg+ M	veh		39	5944	M	non-Tg M	veh	0.875704	0.336906	0.250808			veh				nimod				veh		nimod			veh		nimod
42	5678910	528	10755.5	9672	10505.2		0.875704			0.875704	0.336906	0.250808	39	5944	M	non-Tg M	veh		40	5952	M	non-Tg M	veh	1.02045	0.0201722	0.265663			V non-Tg F	V non-Tg M	V 5XFAD F	V 5XFAD M	nim non-Tg F	nim non-Tg M	nim 5XFAD F	nim 5XFAD M	V non-Tg	V 5XFAD	nim non-Tg	nim 5XFAD		V non-Tg	V 5XFAD	nim non-Tg	nim 5XFAD
43	6064505	528	11485.8	10440	11235.5		0.826508			0.826508	0.300816	0.441715	12	6302	F	non-Tg F	veh		41	5938	M	Tg+ M	veh	1.14373	0.65642	0.567942			0.293516	0.213379	0.399695	0.370856	0.265631	0.276517	0.632683	0.752394	0.213379	0.370856	0.276517	0.752394		68.2843	118.679	88.4891	240.777
44	10226440	528	19368.3	17847	19117.9		1.24473			1.24473	1.19314	0.900933	7	6233	M	Tg+ M	veh		42	5949	M	Tg+ M	veh	1.42718	1.26839	0.716303			0.384347	0.318538	1.06899	0.367771	0.314103	0.502361	0.7466	1.01389	0.318538	0.367771	0.502361	1.01389		101.937	117.692	160.762	324.46
45	9823323	528	18604.8	16863	18354.5		1.25768			1.25768	1.3274	1.07688	17	6319	F	Tg+ F	veh		43	5941	F	non-Tg F	veh	0.719843	0.297982	0.312981			0.294407	0.341345	1.12897	0.549106	0.280756	0.280024	1.43863	0.534475	0.341345	0.549106	0.280024	0.534475		109.235	175.721	89.6116	171.039
46	5272263	528	9985.35	8769	9735.04		0.713865			0.713865	0.158818	0.571433	22	6308	M	non-Tg M	nimodipine		44	5943	F	non-Tg F	veh	0.826084	0.419247	0.364935			0.441715	0.250808	1.07688	0.900933	0.251678	0.571433	0.601492	0.889739	0.250808	0.900933	0.571433	0.889739		80.262	288.311	182.867	284.729
47	4671919	528	8848.33	7909	8598.02		0.754297			0.754297	0.184753	0.251678	32	6192	F	non-Tg F	nimodipine		45	5940	F	Tg+ F	veh	1.09549	1.02436	0.430717			0.268201	0.265663	0.438253	0.347983	0.319481	0.354998	0.833792	0.63398	0.265663	0.347983	0.354998	0.63398		85.0159	111.359	113.604	202.882
48	8668760	528	16418.1	14474	16167.8		1.33428			1.33428	1.01166	0.889739	27	6314	M	Tg+ M	nimodipine		46	5942	F	Tg+ F	veh	1.25963	1.41677	0.493205			0.312981		0.430717	0.567942	0.440461	0.527199	0.743409	0.738099	0.293516	0.567942	0.527199	0.738099		93.9291	181.749	168.711	236.202
49	7388935	528	13994.2	11770	13743.9		1.46841			1.46841	0.833989	0.601492	37	6301	F	Tg+ F	nimodipine		47	5954	M	non-Tg M	nimodipine	0.723174	0.181563	0.527199			0.364935		0.493205	0.716303	0.317501	0.931914	0.351731		0.384347	0.716303	0.931914	0.632683		122.996	229.227	298.225	202.467
50	4616507	528	8743.38	7591	8493.07		0.723174			0.723174	0.181563	0.527199	47	5954	M	non-Tg M	nimodipine		48	5958	M	non-Tg M	nimodipine	1.33109	1.18854	0.931914											0.294407	0.399695	0.265631	0.7466		94.2144	127.908	85.0057	238.922
51	4960829	528	9395.51	8209	9145.2		0.711833			0.711833	0.18943	0.440461	50	5976	F	non-Tg F	nimodipine		49	5955	M	Tg+ M	nimodipine	1.27691	0.927378	0.738099											0.441715	1.06899	0.314103	1.43863		141.355	342.092	100.517	460.383
52	9338909	528	17687.3	15915	17437		1.27691			1.27691	0.927378	0.738099	49	5955	M	Tg+ M	nimodipine		50	5976	F	non-Tg F	nimodipine	0.711833	0.18943	0.440461											0.268201	1.12897	0.280756	0.601492		85.828	361.287	89.8457	192.486
53	10636145	528	20144.2	18411	19893.9		1.34203			1.34203	0.991441	0.743409	52	6975	F	Tg+ F	nimodipine		51	6008	F	non-Tg F	nimodipine	0.737564	0.0915856	0.317501											0.312981	1.07688	0.251678	0.833792		100.158	344.617	80.5403	266.825
54	132164	528	250.31	241	0														52	6975	F	Tg+ F	nimodipine	1.34203	0.991441	0.743409											0.364935	0.438253	0.319481	0.743409		116.784	140.247	102.238	237.901
																			53	6011	F	Tg+ F	nimodipine	1.24683	0.823864	0.351731												0.430717	0.440461	0.351731			137.835	140.954	112.559
																																						0.493205	0.317501				157.832	101.605
6E10 from Oct 10 2019 ctx blot																													0.337158	0.277947	0.719531	0.545842	0.312802	0.492064	0.764049	0.76043	0.312486	0.632686	0.402433	0.762379		100	202.468	128.784	243.972
Band	Sum	Area	Average	Median
					minus bkgrnd		6E10/Tu1
1	1814904	380	4776.06	4835	4153.9		0.342567
2	2033646	380	5351.7	5438	4729.54		0.393577
3	5245124	380	13803	12817	13180.8		0.960824
4	6171060	380	16239.6	14780	15617.5		1.13472
5	291709	380	767.66	706	145.5		0.0106704
6	368525	380	969.8	985	347.64		0.0264864
7	5231313	380	13766.6	12775	13144.5		1.0406
8	3886586	380	10227.9	9373	9605.7		0.827351
9	325767	380	857.28	870	235.12		0.0201722
10	373635	380	983.25	952	361.09		0.0297983
11	3753455	380	9877.51	9120	9255.35		0.743713
12	5825919	380	15331.4	14174	14709.2		1.05126
13	736086	380	1937.07	1978	1314.91		0.0915856
14	3906445	380	10280.1	9431	9657.96		0.823864
15	2492965	380	6560.43	6945	5938.27		0.414436
16	2482618	380	6533.21	7014	5911.05		0.406238
17	5974171	380	15721.5	14877	15099.3		1.06996
18	9250073	380	24342.3	23100	23720.1		1.78254
19	1553851	380	4089.08	4109	3466.92		0.213069
20	1421209	380	3740.02	3725	3117.86		0.216864
21	7691826	380	20241.7	19531	19619.5		1.77451
22	7703286	380	20271.8	19274	19649.7		1.90198
23	2359071	380	6208.08	6721	5585.92		0.411224
24	1998177	380	5258.36	5579	4636.2		0.345294
25	5853062	380	15402.8	14727	14780.6		1.29094
26	8370321	380	22027.2	21751	21405		1.72304
27	2303066	380	6060.7	6369	5438.54		0.419247
28	6522128	380	17163.5	16859	16541.3		1.26839
29	1462900	380	3849.74	3890	3227.58		0.27189
30	1485576	380	3909.41	3954	3287.25		0.21514
31	7541611	380	19846.3	18950	19224.2		1.12732
32	10164572	380	26748.9	25974	26126.7		1.91909
33	1574450	380	4143.29	4027	3521.13		0.241727
34	1329265	380	3498.07	3307	2875.91		0.206028
35	5076893	380	13360.2	13000	12738.1		1.00733
36	8217313	380	21624.5	21218	21002.3		1.70444
37	1972204	380	5190.01	5155	4567.85		0.297982
38	5825335	380	15329.8	15920	14707.7		1.02436
39	7946069	380	20910.7	20189	20288.5		1.41677
40	6393820	380	16825.8	16220	16203.7		1.18854
41	4229001	380	11129	11479	10506.8		0.65642
42	1772235	380	4663.78	4885	4041.62		0.336906
43	1790344	380	4711.43	4898	4089.27		0.300816
44	7200128	380	18947.7	17985	18325.5		1.19314
45	7597746	380	19994.1	19079	19371.9		1.3274
46	1059429	380	2787.97	2865	2165.81		0.158818
47	1036680	380	2728.11	2849	2105.95		0.184753
48	4894639	380	12880.6	11961	12258.5		1.01166
49	3202657	380	8428.04	8910	7805.88		0.833989
50	1046696	380	2754.46	2674	2132.3		0.181563
51	1161221	380	3055.84	3128	2433.68		0.18943
52	5048703	380	13286.1	12710	12663.9		0.927378
53	5821242	380	15319.1	14530	14696.9		0.991441
54	236422	380	622.16	524	0
TuJ1 from Oct 11 2019 ctx western
Band	Sum	Area	Average	Median
					minus bkgrnd
1	7003353	572	12243.6	8042	12125.8
2	6940994	572	12134.6	8942	12016.8
3	7914204	572	13836	10880	13718.2
4	7939982	572	13881.1	11118	13763.3
5	7867118	572	13753.7	11413	13635.9
6	7575016	572	13243	11071	13125.2
7	7292644	572	12749.4	9825	12631.6
8	6708413	572	11728	9549	11610.2
9	6734421	572	11773.5	9179	11655.7
10	6998759	572	12235.6	9502	12117.8
11	7185794	572	12562.6	9681	12444.8
12	8070765	572	14109.7	10754	13991.9
13	8279685	572	14475	10612	14357.2
14	6772800	572	11840.6	7447	11722.8
15	8263310	572	14446.4	10726	14328.6
16	8390385	572	14668.5	11386	14550.7
17	8139478	572	14229.9	11106	14112.1
18	7678970	572	13424.8	10742	13307
19	9374607	572	16389.2	13120	16271.4
20	8291031	572	14494.8	10954	14377
21	6391581	572	11174.1	8081	11056.3
22	5976799	572	10449	7754	10331.2
23	7837217	572	13701.4	11010	13583.6
24	7747528	572	13544.6	10396	13426.8
25	6616510	572	11567.3	8732	11449.5
26	7173246	572	12540.6	9821	12422.8
27	7487464	572	13090	10027	12972.2
28	7526978	572	13159	8552	13041.2
29	6857547	572	11988.7	9015	11870.9
30	8807291	572	15397.4	12490	15279.6
31	9821711	572	17170.8	13929	17053
32	7854636	572	13731.9	11216	13614.1
33	8399446	572	14684.4	11454	14566.6
34	8051815	572	14076.6	11333	13958.8
35	7300528	572	12763.2	9920	12645.4
36	7115655	572	12440	9890	12322.2
37	8835720	572	15447.1	12099	15329.3
38	8280134	572	14475.8	11022	14358
39	8258582	572	14438.1	11085	14320.3
40	7865621	572	13751.1	10628	13633.3
41	9222932	572	16124	10950	16006.2
42	6929261	572	12114.1	9866	11996.3
43	7843107	572	13711.7	10767	13593.9
44	8852771	572	15476.9	12670	15359.1
45	8415073	572	14711.7	11825	14593.9
46	7867789	572	13754.9	10727	13637.1
47	6587447	572	11516.5	9100	11398.7
48	6998433	572	12235	9207	12117.2
49	5421127	572	9477.49	6988	9359.69
50	6785041	572	11862	8136	11744.2
51	7416094	572	12965.2	9566	12847.4
52	7878387	572	13773.4	10656	13655.6
53	8546585	572	14941.6	10206	14823.8
54	67381	572	117.8	108	0
LC3B upper Oct 8 2019 ctx western
Band	Sum	Area	Average	Median
					minus bkgrnd
1	5978263	364	16423.8	12630	16305.4
2	3503939	364	9626.21	7066	9507.8
3	5991178	364	16459.3	12310	16340.9
4	6036416	364	16583.6	14488	16465.2
5	5369476	364	14751.3	10930	14632.9
6	4468223	364	12275.3	10089	12156.9
7	5472283	364	15033.7	10803	14915.3
8	5048084	364	13868.4	11232	13750
9	2882118	364	7917.91	6915	7799.5
10	5830869	364	16018.9	12789	15900.5
11	6370210	364	17500.6	14613	17382.2
12	5623849	364	15450.1	10524	15331.7
13	5173885	364	14214	11225	14095.6
14	4143661	364	11383.7	9183	11265.3
15	6052548	364	16627.9	13174	16509.5
16	6076462	364	16693.6	13022	16575.2
17	4875611	364	13394.5	11264	13276.1
18	2883233	364	7920.97	6320	7802.56
19	1195629	364	3284.7	2225	3166.29
20	1723798	364	4735.71	3376	4617.3
21	2303758	364	6329.01	5051	6210.6
22	2115203	364	5811	4225	5692.59
23	3033286	364	8333.2	6402	8214.79
24	2592577	364	7122.46	5691	7004.05
25	2760719	364	7584.39	4953	7465.98
26	2223386	364	6108.2	4054	5989.79
27	2438855	364	6700.15	3981	6581.74
28	1816133	364	4989.38	4013	4870.97
29	3679407	364	10108.3	7842	9989.85
30	5441540	364	14949.3	11914	14830.9
31	5272796	364	14485.7	12595	14367.3
32	2449209	364	6728.6	4954	6610.19
33	2216397	364	6089	4831	5970.59
34	3480281	364	9561.21	7360	9442.8
35	3036301	364	8341.49	6619	8223.08
36	2906727	364	7985.51	5406	7867.1
37	3439867	364	9450.18	6846	9331.77
38	2721506	364	7476.66	5807	7358.25
39	2410552	364	6622.4	5713	6503.99
40	1734364	364	4764.74	3475	4646.33
41	2012542	364	5528.96	4234	5410.55
42	3715524	364	10207.5	7772	10089.1
43	4408543	364	12111.4	9749	11993
44	7391458	364	20306.2	17243	20187.8
45	5619670	364	15438.6	12530	15320.2
46	4074760	364	11194.4	8356	11076
47	2623999	364	7208.79	5510	7090.38
48	4185955	364	11499.9	7990	11381.5
49	3060780	364	8408.74	6288	8290.33
50	1510924	364	4150.89	3108	4032.48
51	2696511	364	7408	5489	7289.59
52	2672366	364	7341.66	5919	7223.25
53	3641212	364	10003.3	7566	9884.92
54	43103	364	118.41	117	0
LC3B lower band Oct 8 2019 ctx western
Band	Sum	Area	Average	Median
					minus bkgrnd		lower/upper
1	646997	180	3594.43	2606	3479.23		0.213379
2	523060	180	2905.89	2004	2790.69		0.293516
3	1111555	180	6175.31	5688	6060.11		0.370856
4	1205322	180	6696.23	6241	6581.03		0.399695
5	749059	180	4161.44	2971	4046.24		0.276517
6	602002	180	3344.46	2480	3229.26		0.265631
7	2040734	180	11337.4	11551	11222.2		0.752394
8	1586621	180	8814.56	7987	8699.36		0.632683
9	393704	180	2187.24	1563	2072.04		0.265663
10	788349	180	4379.72	3098	4264.52		0.268201
11	1109502	180	6163.9	5594	6048.7		0.347983
12	1230186	180	6834.37	6182	6719.17		0.438253
13	826300	180	4590.56	3023	4475.36		0.317501
14	733959	180	4077.55	3743	3962.35		0.351731
15	967338	180	5374.1	4013	5258.9		0.318538
16	1167448	180	6485.82	4730	6370.62		0.384347
17	899599	180	4997.77	4249	4882.57		0.367771
18	1522092	180	8456.07	8418	8340.87		1.06899
19	307047	180	1705.82	1389	1590.62		0.502361
20	281792	180	1565.51	1264	1450.31		0.314103
21	1154174	180	6412.08	6082	6296.88		1.01389
22	785753	180	4365.29	4321	4250.09		0.7466
23	545657	180	3031.43	2106	2916.23		0.354998
24	423515	180	2352.86	1688	2237.66		0.319481
25	872727	180	4848.48	4840	4733.28		0.63398
26	919699	180	5109.44	4976	4994.24		0.833792
27	453079	180	2517.11	2062	2401.91		0.364935
28	648772	180	3604.29	3340	3489.09		0.716303
29	634534	180	3525.19	2797	3409.99		0.341345
30	806673	180	4481.52	3709	4366.32		0.294407
31	1440784	180	8004.36	7715	7889.16		0.549106
32	1364028	180	7577.93	7848	7462.73		1.12897
33	321679	180	1787.11	1469	1671.91		0.280024
34	497938	180	2766.32	2148	2651.12		0.280756
35	811842	180	4510.23	3997	4395.03		0.534475
36	2057955	180	11433.1	11820	11317.9		1.43863
37	546456	180	3035.87	2255	2920.67		0.312981
38	591213	180	3284.52	2921	3169.32		0.430717
39	598140	180	3323	3199	3207.8		0.493205
40	800133	180	4445.18	4515	4329.98		0.931914
41	573855	180	3188.08	3051	3072.88		0.567942
42	476212	180	2645.62	1788	2530.42		0.250808
43	974282	180	5412.68	4379	5297.48		0.441715
44	3294548	180	18303	19198	18187.8		0.900933
45	2990392	180	16613.3	17451	16498.1		1.07688
46	1159990	180	6444.39	4866	6329.19		0.571433
47	341945	180	1899.69	1463	1784.49		0.251678
48	1843513	180	10241.7	10375	10126.5		0.889739
49	918319	180	5101.77	4831	4986.57		0.601492
50	403401	180	2241.12	1837	2125.92		0.527199
51	598677	180	3325.98	2614	3210.78		0.440461
52	980400	180	5446.67	5558	5331.47		0.738099
53	1343473	180	7463.74	7747	7348.54		0.743409
54	20736	180	115.2	113	0
untitled
lamp1 from july 1 2020 ctx lamp1
Band	Sum	Area	Average	Median
						minus bkgrnd		cx lamp1/tuj1									cx lamp1/tuj1			ctx
1	340129	399	852.45	732		673.38		0.0447847			1	6222	M	2018-12-11	non-Tg M	veh	0.0447847			veh				nimod				veh		nimod			veh		nimod
2	312078	399	782.15	676		603.08		0.0393981			2	6224	M	2018-12-11	non-Tg M	veh	0.048687			V non-Tg F	V non-Tg M	V 5XFAD F	V 5XFAD M	nim non-Tg F	nim non-Tg M	nim 5XFAD F	nim 5XFAD M	V non-Tg	V 5XFAD	nim non-Tg	nim 5XFAD		V non-Tg	V 5XFAD	nim non-Tg	nim 5XFAD
3	592684	399	1485.42	1290		1306.35		0.0811091			3	6231	M	2018-12-11	non-Tg M	veh	0.0432638			0.0393981	0.0447847	0.111706	0.0811091	0.0720245	0.0649203	0.110374	0.107617	0.0447847	0.0811091	0.0649203	0.107617		85.011	153.963	123.233	204.28
4	799328	399	2003.33	1686		1824.26		0.111706			4	6213	M	2018-12-11	Tg+ M	veh	0.0811091			0.0534676	0.048687	0.0655192	0.070474	0.063778	0.0477013	0.0769527	0.0928437	0.048687	0.070474	0.0477013	0.0928437		92.4185	133.775	90.5474	176.237
5	500980	399	1255.59	1090		1076.52		0.0649203			5	6216	M	2018-12-11	Tg+ M	veh	0.070474			0.0781575	0.0432638	0.0959718	0.109798	0.0576948	0.0433884	0.0880083	0.0802933	0.0432638	0.109798	0.0433884	0.0802933		82.1241	208.421	82.3605	152.414
6	556018	399	1393.53	1211		1214.46		0.0720245			6	6232	M	2018-12-11	Tg+ M	veh	0.109798			0.0756552	0.0612964	0.116208	0.117608	0.052363	0.0601762	0.166226	0.0916606	0.0612964	0.117608	0.0601762	0.0916606		116.354	223.245	114.227	173.992
7	766976	399	1922.25	1663		1743.18		0.107617			7	6233	M	2018-12-11	Tg+ M	veh	0.117608			0.0512993	0.042264	0.081256	0.0841175	0.0448969	0.0453952	0.0833494	0.0843115	0.042264	0.0841175	0.0453952	0.0843115		80.2262	159.673	86.17	160.042
8	770064	399	1929.98	1601		1750.91		0.110374			8	6234	M	2018-12-11	Tg+ M	veh	0.0841175			0.0482077		0.116948	0.0901255	0.0491392	0.046591	0.0655428	0.0576084	0.0393981	0.0901255	0.046591	0.0576084		74.7861	171.078	88.4398	109.353
9	349853	399	876.82	749		697.75		0.042264			9	6245	F	2018-12-11	non-Tg F	veh	0.0393981			0.0456912		0.105816	0.067624	0.0481049	0.0612942	0.0683741		0.0534676	0.067624	0.0612942	0.110374		101.493	128.365	116.35	209.513
10	447923	399	1122.61	989		943.54		0.0512993			10	6249	F	2018-12-11	non-Tg F	veh	0.0534676											0.0781575	0.111706	0.0720245	0.0769527		148.36	212.042	136.718	146.073
11	659318	399	1652.43	1421		1473.36		0.0841175			11	6250	F	2018-12-11	non-Tg F	veh	0.0781575											0.0756552	0.0655192	0.063778	0.0880083		143.61	124.37	121.064	167.059
12	605179	399	1516.74	1293		1337.67		0.081256			12	6302	F	2018-12-11	non-Tg F	veh	0.0756552											0.0512993	0.0959718	0.0576948	0.166226		97.3772	182.175	109.517	315.533
13	372913	399	934.62	822		755.55		0.0481049			13	6318	F	2018-12-11	non-Tg F	veh	0.0512993											0.0482077	0.116208	0.052363	0.0833494		91.5087	220.588	99.3963	158.215
14	445337	399	1116.13	953		937.06		0.0683741			14	6226	F	2018-12-11	Tg+ F	veh	0.111706											0.0456912	0.081256	0.0448969	0.0655428		86.7317	154.241	85.2239	124.414
15	391582	399	981.41	830		802.34		0.048687			15	6227	F	2018-12-11	Tg+ F	veh	0.0655192												0.116948	0.0491392	0.0683741			221.993	93.2768	129.789
16	418637	399	1049.22	916		870.15		0.0534676			16	6228	F	2018-12-11	Tg+ F	veh	0.0959718												0.105816	0.0481049				200.862	91.3136
17	534710	399	1340.13	1148		1161.06		0.070474			17	6319	F	2018-12-11	Tg+ F	veh	0.116208			0.0559824	0.0480592	0.0990607	0.0886938	0.0554288	0.052781	0.0941182	0.0857224	0.052681	0.0938772	0.0541049	0.0902432
18	482688	399	1209.74	1018		1030.67		0.0655192			18	6320	F	2018-12-11	Tg+ F	veh	0.081256			106.267	91.2267	188.039	168.36	105.216	100.19	178.657	162.72	100	178.199	102.703	171.301
19	406308	399	1018.32	887		839.25		0.0477013			19	6244	M	2018-12-11	non-Tg M	nimodipine	0.0649203
20	528246	399	1323.92	1104		1144.85		0.063778			20	6306	M	2018-12-11	non-Tg M	nimodipine	0.0477013
21	655775	399	1643.55	1384		1464.48		0.0928437			21	6307	M	2018-12-11	non-Tg M	nimodipine	0.0433884
22	565307	399	1416.81	1250		1237.74		0.0769527			22	6308	M	2018-12-11	non-Tg M	nimodipine	0.0601762
23	391056	399	980.09	840		801.02		0.0453952			23	6310	M	2018-12-11	non-Tg M	nimodipine	0.0453952
24	388006	399	972.45	816		793.38		0.0448969			24	6305	M	2018-12-11	Tg+ M	nimodipine	0.107617
25	634526	399	1590.29	1357		1411.22		0.0843115			25	6309	M	2018-12-11	Tg+ M	nimodipine	0.0928437
26	652263	399	1634.74	1383		1455.67		0.0833494			26	6313	M	2018-12-11	Tg+ M	nimodipine	0.0802933
27	382067	399	957.56	845		778.49		0.0456912			27	6314	M	2018-12-11	Tg+ M	nimodipine	0.0916606
28	479040	399	1200.6	1058		1021.53		0.067624			28	6315	M	2018-12-11	Tg+ M	nimodipine	0.0843115
29	313773	399	786.4	671		607.33		0.0432638			29	6188	F	2018-12-06	non-Tg F	nimodipine	0.0720245
30	592141	399	1484.06	1276		1304.99		0.0781575			30	6189	F	2018-12-06	non-Tg F	nimodipine	0.063778
31	814234	399	2040.69	1763		1861.62		0.109798			31	6191	F	2018-12-06	non-Tg F	nimodipine	0.0576948
32	717030	399	1797.07	1558		1618		0.0959718			32	6192	F	2018-12-06	non-Tg F	nimodipine	0.052363
33	368316	399	923.1	816		744.03		0.0433884			33	6193	F	2018-12-06	non-Tg F	nimodipine	0.0448969
34	467258	399	1171.07	989		992		0.0576948			34	6246	F	2018-12-11	Tg+ F	nimodipine	0.110374
35	630579	399	1580.4	1379		1401.33		0.0802933			35	6247	F	2018-12-11	Tg+ F	nimodipine	0.0769527
36	657455	399	1647.76	1459		1468.69		0.0880083			36	6248	F	2018-12-11	Tg+ F	nimodipine	0.0880083
37	395403	399	990.98	848		811.91		0.0482077			37	6301	F	2018-12-11	Tg+ F	nimodipine	0.166226
38	576395	399	1444.6	1209		1265.53		0.0901255			38	6303	F	2018-12-11	Tg+ F	nimodipine	0.0833494
39	609161	399	1526.72	1335		1347.65		0.116948			39	5944	M	2018-10-29	non-Tg M	veh	0.0612964
40	636799	399	1595.99	1375		1416.92		0.105816			40	5952	M	2018-10-29	non-Tg M	veh	0.042264
41	449666	399	1126.98	948		947.91		0.0612942			41	5938	M	2018-10-29	Tg+ M	veh	0.0901255
42	438748	399	1099.62	906		920.55		0.0612964			42	5949	M	2018-10-29	Tg+ M	veh	0.067624
43	528987	399	1325.78	1137		1146.71		0.0756552			43	5941	F	2018-10-29	non-Tg F	veh	0.0482077
44	861731	399	2159.73	1860		1980.66		0.117608			44	5943	F	2018-10-29	non-Tg F	veh	0.0456912
45	877560	399	2199.4	1915		2020.33		0.116208			45	5940	F	2018-10-29	Tg+ F	veh	0.116948
46	470658	399	1179.59	1043		1000.52		0.0601762			46	5942	F	2018-10-29	Tg+ F	veh	0.105816
47	393410	399	985.99	839		806.92		0.052363			47	5954	M	2018-10-29	non-Tg M	nimodipine	0.046591
48	648619	399	1625.61	1408		1446.54		0.0916606			48	5958	M	2018-10-29	non-Tg M	nimodipine	0.0612942
49	1045830	399	2621.13	2188		2442.06		0.166226			49	5955	M	2018-10-29	Tg+ M	nimodipine	0.0576084
50	334160	399	837.49	748		658.42		0.046591			50	5976	F	2018-10-29	non-Tg F	nimodipine	0.0491392
51	371132	399	930.16	783		751.09		0.0491392			51	6008	F	2018-11-08	non-Tg F	nimodipine	0.0481049
52	414220	399	1038.15	924		859.08		0.0576084			52	6975	F	2018-11-06	Tg+ F	nimodipine	0.0655428
53	505950	399	1268.05	1110		1088.98		0.0655428			53	6011	F	2018-11-08	Tg+ F	nimodipine	0.0683741
54	71447	399	179.07	177		0
tuj 1 from july 2 2020 ctx tuj1
Band	Sum	Area	Average	Median
1	8386848	552	15193.6	12572		15035.9
2	8536659	552	15465	12614		15307.3
3	8977563	552	16263.7	13916		16106.1
4	9101657	552	16488.5	14808		16330.9
5	9240370	552	16739.8	14849		16582.2
6	9394700	552	17019.4	15164		16861.8
7	9028304	552	16355.6	14145		16198
8	8843630	552	16021.1	14186		15863.4
9	9200159	552	16667	14301		16509.3
10	10239852	552	18550.5	16230		18392.8
11	9755559	552	17673.1	15594		17515.5
12	9174263	552	16620	13677		16462.4
13	8756881	552	15863.9	12648		15706.3
14	7652105	552	13862.5	10945		13704.9
15	9183717	552	16637.2	14071		16479.5
16	9070445	552	16432	13933		16274.4
17	9181211	552	16632.6	14313		16475
18	8770409	552	15888.4	13717		15730.8
19	9798811	552	17751.5	15960		17593.9
20	9995712	552	18108.2	15813		17950.5
21	8794036	552	15931.2	12890		15773.6
22	8965605	552	16242	13287		16084.4
23	9827302	552	17803.1	15224		17645.5
24	9841490	552	17828.8	15084		17671.2
25	9326469	552	16895.8	14740		16738.2
26	9727502	552	17622.3	14656		17464.7
27	9492026	552	17195.7	13688		17038.1
28	8425535	552	15263.6	11183		15106
29	7835891	552	14195.5	10643		14037.8
30	9303709	552	16854.5	14044		16696.9
31	9446104	552	17112.5	14685		16954.9
32	9393240	552	17016.7	14948		16859.1
33	9552784	552	17305.8	14060		17148.2
34	9578054	552	17351.5	14271		17193.9
35	9720861	552	17610.3	15035		17452.6
36	9298830	552	16845.7	13914		16688.1
37	9383742	552	16999.5	14551		16841.9
38	7838113	552	14199.5	11889		14041.9
39	6447961	552	11681.1	9340		11523.5
40	7478520	552	13548	10696		13390.4
41	8623641	552	15622.5	12328		15464.9
42	8376940	552	15175.6	12225		15018
43	8453704	552	15314.7	13224		15157.1
44	9383373	552	16998.9	15051		16841.2
45	9683797	552	17543.1	14871		17385.5
46	9264834	552	16784.1	13745		16626.5
47	8593387	552	15567.7	11565		15410.1
48	8798383	552	15939.1	12246		15781.5
49	8196545	552	14848.8	11019		14691.2
50	7887821	552	14289.5	10311		14131.9
51	8524299	552	15442.6	11589		15284.9
52	8318655	552	15070	11931		14912.4
53	9258378	552	16772.4	11980		16614.8
54	87004	552	157.62	121		0
untitled
