# Supplementary material for: Oral nimodipine treatment has no effect on amyloid pathology or neuritic dystrophy in the 5XFAD mouse model of amyloidosis
Source: PLoS One. 2022 Feb 2;17(2):e0263332. doi: 10.1371/journal.pone.0263332 (PMC8809624; doi:10.1371/journal.pone.0263332)
Supplement: S3 Dataset — (XLSX) [file pone.0263332.s003.xlsx]

## Sheet: Fig 3 panel B
Ab42 ctx 1-91 hp 92-end															3D6 ctx 1-91 hp 92-end
																										"lane"	code	ID	geno/sex	cond.		blots 2		blots 4
Band	Sum	Area	Average	Median																						1	4	6213	Tg+ M	veh												Ab42 ctx							Ab42 ctx
					minus bkgrnd	ponc sheet 2		norm to ponc																		2	5	6216	Tg+ M	veh		Ab42 ctx	Ab42 hp	3D6 ctx	3D6 hp							5XFAD V M	5XFAD V F	5XFAD Nim M	5XFAD Nim F	5XFAD V all	5XFAD Nim all		5XFAD V M
1	248098	314	790.12	796	549.57	1311.64		0.418995							Band	Sum	Area	Average	Median							3	14	6226	Tg+ F	veh						code	ID	5XFAD?	cond.			0.487657	1.3788	1.69608	0.812066	0.487657	1.69608		52.1415
2	234891	316	743.33	717	502.78	1179.53		0.426255												mns bkgrnd	ponc sheet 2		norm to ponc	avg		4	15	6227	Tg+ F	veh		0.487657	1.13864	3.63242	6.23688	4	6213	Tg+ M	veh			0.494537	1.96567	2.03271	1.13215	0.494537	2.03271		52.877
3	289265	316	915.4	930	674.85	1092.48		0.617723	0.487657						1	901126	280	3218.31	1175	3129.33	903.61		3.46314			5	24	6305	Tg+ M	nimodipine		0.494537	0.513408	3.51342	4.65741	5	6216	Tg+ M	veh			0.208945	1.15498	1.0796	1.07383	0.208945	1.0796		22.3409
4	189307	316	599.07	548	358.52	1061.69		0.337688							2	1017049	287	3543.72	1376	3454.74	960.97		3.59505			6	25	6309	Tg+ M	nimodipine		0.208945	0.652401	2.69177	4.78317	6	6232	Tg+ M	veh			0.332302	1.14575	0.884916	0.436063	0.332302	0.884916		35.5305
5	220859	316	698.92	599	458.37	1013.95		0.452064							3	1200304	287	4182.24	1800	4093.26	1066.21		3.83907	3.63242		7	34	6246	Tg+ F	nimodipine		0.332302	0.505747	2.5113	4.87466	7	6233	Tg+ M	veh			0.417112	1.22175	0.666829	0.663455	0.417112	0.666829		44.5986
6	263359	316	833.41	624	592.86	854.44		0.693858	0.494537						4	809568	287	2820.79	1193	2731.81	822.41		3.32171			8	35	6247	Tg+ F	nimodipine		0.417112	0.485035	2.43165	4.4883	8	6234	Tg+ M	veh			0.463931	1.27501	1.04043	1.01305	0.463931	1.04043		49.6045
7	586115	324	1809	1506	1568.45	1039.81		1.5084							5	917637	287	3197.34	1368	3108.36	879.95		3.53243			9	1	6222	non-Tg M	veh		1.3788	1.01384	5.89629	6.03582	14	6226	Tg+ F	veh			0.797002	1.75016		0.789007	0.797002	0.812066		85.2173
8	496241	316	1570.38	1504	1329.83	1110.92		1.19705							6	1034027	287	3602.88	1595	3513.9	953.28		3.68612	3.51342		10	41	5938	Tg+ M	veh		1.96567	1.12661	7.74995	5.89211	15	6227	Tg+ F	veh							1.3788	1.13215
9	639250	316	2022.94	1896	1782.39	1245.6		1.43095	1.3788						7	1676539	287	5841.6	2835	5752.62	912.45		6.30459			11	42	5949	Tg+ M	veh		1.15498	0.934696	3.84897	5.6621	16	6228	Tg+ F	veh							1.96567	1.07383
10	664476	316	2102.77	1779	1862.22	1024.28		1.81808							8	1664768	289	5760.44	2320	5671.46	936.25		6.05763			12	45	5940	Tg+ F	veh		1.14575	0.708391	3.32245	5.25852	17	6319	Tg+ F	veh							1.15498	0.436063
11	743646	316	2353.31	2325	2112.76	1089.46		1.93927							9	1665668	287	5803.72	3019	5714.74	1072.86		5.32664	5.89629		13	46	5942	Tg+ F	veh		1.22175	0.733861	3.2018	5.283	18	6320	Tg+ F	veh							1.14575	0.663455
12	808094	320	2525.29	2232	2284.74	1067.8		2.13967	1.96567						10	1920534	287	6691.76	2893	6602.78	842.72		7.83508			14	49	5955	Tg+ M	nimodipine		1.69608	1.04703	6.58061	5.64682	24	6305	Tg+ M	nimodipine							1.22175	1.01305
13	571295	316	1807.9	1632	1567.35	1079.86		1.45144							11	2382180	287	8300.28	4393	8211.3	999.61		8.2145			15	26	6313	Tg+ M	nimodipine		2.03271	0.811885	8.96797	6.25737	25	6309	Tg+ M	nimodipine							1.27501	0.789007
14	711837	320	2224.49	1937	1983.94	1077.57		1.84112							12	2191902	289	7584.44	3748	7495.46	1041		7.20025	7.74995		16	52	6975	Tg+ F	nimodipine		1.0796	0.96207	3.3369	6.31662	26	6313	Tg+ M	nimodipine							1.75016
15	782264	316	2475.52	2208	2234.97	1244.64		1.79568	1.69608						13	2112784	287	7361.62	4120	7272.64	999.31		7.27766			17	53	6011	Tg+ F	nimodipine		0.884916	0.53966	2.79959	4.70397	27	6314	Tg+ M	nimodipine			0.457355	1.41316	1.23343	0.84566	0.935258	1.02463		48.9015
16	1045400	316	3308.23	3044	3067.68	1402.25		2.18768							14	2096821	287	7306	3615	7217.02	1113.56		6.48103			18	19	6244	non-Tg M	nimodipine		0.666829	0.481986	2.53608	4.09385	28	6315	Tg+ M	nimodipine
17	942882	316	2983.8	2884	2743.25	1432.6		1.91488							15	2141593	287	7462	3820	7373.02	1232.3		5.98314	6.58061		19	6	6232	Tg+ M	veh		0.812066	0.900942	6.0511	4.34046	34	6246	Tg+ F	nimodipine			Ab42 hp							Ab42 hp
18	947920	312	3038.21	3025	2797.66	1401.93		1.99558	2.03271						16	2715707	287	9462.39	4761	9373.41	951.12		9.85513			20	7	6233	Tg+ M	veh		1.13215	0.817571	6.98005	5.41366	35	6247	Tg+ F	nimodipine			5XFAD V M	5XFAD V F	5XFAD Nim M	5XFAD Nim F	5XFAD V all	5XFAD Nim all		5XFAD V M
19	307766	312	986.43	680	745.88	1243.82		0.599669							17	3064641	284	10791	6590	10702	1205.76		8.87574			21	8	6234	Tg+ M	veh		1.07383	0.799914	5.25019	4.44554	36	6248	Tg+ F	nimodipine			1.13864	1.01384	1.04703	0.900942	1.13864	1.04703		144.48
20	454810	312	1457.72	1385	1217.17	1506.53		0.807929							18	3025449	287	10541.6	6033	10452.6	1278.92		8.17303	8.96797		22	16	6228	Tg+ F	veh		0.436063	1.09166	3.58965	4.84144	37	6301	Tg+ F	nimodipine			0.513408	1.12661	0.811885	0.817571	0.513408	0.811885		65.1455
21	629795	324	1943.81	1822	1703.26	1655.9		1.0286	0.812066						19	1778384	287	6196.46	2972	6107.48	894.26		6.82965			23	17	6319	Tg+ F	veh		0.663455	0.743067	5.06405	4.05014	38	6303	Tg+ F	nimodipine			0.652401	0.934696	0.96207	0.799914	0.652401	0.96207		82.7821
22	719052	316	2275.48	1769	2034.93	1548.86		1.31382							20	1758959	287	6128.78	3034	6039.8	983.04		6.144			24	18	6320	Tg+ F	veh		0.463931	0.610364	3.00742	4.46455	41	5938	Tg+ M	veh			0.505747	0.708391	0.53966	1.09166	0.505747	0.53966		64.1734
23	465605	316	1473.43	1142	1232.88	1465.06		0.841522							21	1800417	289	6229.82	3275	6140.84	1185.57		5.17965	6.0511		25	27	6314	Tg+ M	nimodipine		0.797002	0.638673	3.98097	6.12598	42	5949	Tg+ M	veh			0.485035	0.733861	0.481986	0.743067	0.485035	0.481986		61.5454
24	647706	316	2049.7	1413	1809.15	1457.71		1.24109	1.13215						22	1691469	287	5893.62	2476	5804.64	757.63		7.66158			26	28	6315	Tg+ M	nimodipine		1.27501	0.888994	4.23667	7.17356	45	5940	Tg+ F	veh			0.610364	0.888994	0.549314	0.864551	0.610364	0.549314		77.4481
25	30577	316	96.76	87	-143.79	2105.57		-0.0682903							23	1935413	287	6743.6	2977	6654.62	969.1		6.8668			27	36	6248	Tg+ F	nimodipine		1.75016	1.08267	4.32981	8.14019	46	5942	Tg+ F	veh			0.638673	1.08267		0.285785	0.638673	0.900942		81.0402
26	28123	324	86.8	86	-153.75	2142.67		-0.0717563							24	1967016	289	6806.28	3042	6717.3	1047.65		6.41178	6.98005		28	37	6301	Tg+ F	nimodipine		1.04043	0.549314	3.28606	5.95299	49	5955	Tg+ M	nimodipine							1.01384	0.817571
27	30689	320	95.9	94	-144.65	2063.77		-0.0700902	-0.0700456						25	62560	287	217.98	157	129	1540.54		0.0837369			29	38	6303	Tg+ F	nimodipine		1.01305	0.864551	3.93933	6.18515	52	6975	Tg+ F	nimodipine							1.12661	0.799914
28	277599	316	878.48	984	637.93	1202.01		0.530719							26	71920	287	250.59	185	161.61	1512.15		0.106874			30	9	6245	F	non-Tg F		0.789007	0.285785	3.96668	3.79956	53	6011	Tg+ F	nimodipine							0.934696	1.09166
29	314813	320	983.79	1030	743.24	1543.91		0.481401							27	73562	287	256.31	188	167.33	1720.15		0.0972764	0.0959625								-0.0700456	0.00189963	0.0959625	0.0713135	1	6222	non-Tg M	veh							0.708391	0.743067
30	263023	324	811.8	865	571.25	1504.59		0.379672	0.463931						28	1023777	289	3542.48	1635	3453.5	1031.58		3.34778									-0.0707555	0.00147456	0.101086		9	6245	F	non-Tg F							0.733861	0.864551
31	332251	316	1051.43	1009	810.88	1052.92		0.770125							29	1074155	284	3782.24	1873	3693.26	1322.44		2.79276									0.0465418	0.00192287	0.0236297	0.0296968	19	6244	non-Tg M	nimodipine							0.888994	0.285785
32	411272	312	1318.18	1218	1077.63	1246.48		0.864539							30	1264016	287	4404.24	2041	4315.26	1497.46		2.88172	3.00742																						1.08267
33	401660	316	1271.08	1149	1030.53	1362.52		0.756341	0.797002						31	1286502	287	4482.59	2144	4393.61	990.73		4.43472																			0.649182	0.927007	0.731991	0.786213	0.788094	0.761187		82.3736
34	516319	316	1633.92	1292	1393.37	1036.84		1.34386							32	1263197	287	4401.38	2051	4312.4	1125.39		3.83192
35	611732	312	1960.68	1569	1720.13	1174.07		1.4651							33	1492506	287	5200.37	2345	5111.39	1390.37		3.67628	3.98097
36	495413	312	1587.86	1331	1347.31	1326.01		1.01606	1.27501						34	1343219	287	4680.21	2213	4591.23	897.21		5.11723																			3D6 ctx							3D6 ctx
37	563330	316	1782.69	1464	1542.14	871.99		1.76853							35	1368017	287	4766.61	2165	4677.63	1170.8		3.99524																			5XFAD V M	5XFAD V F	5XFAD Nim M	5XFAD Nim F	5XFAD V all	5XFAD Nim all		5XFAD V M
38	813129	316	2573.19	2348	2332.64	1150.78		2.02701							36	1417113	289	4903.51	2105	4814.53	1338.29		3.59752	4.23667																		3.63242	5.89629	6.58061	6.0511	3.63242	6.58061		93.5591
39	716599	316	2267.72	2157	2027.17	1393.29		1.45495	1.75016						37	1257774	287	4382.49	1725	4293.51	872.88		4.91879																			3.51342	7.74995	8.96797	6.98005	3.51342	8.96797		90.4939
40	582567	316	1843.57	1686	1603.02	1348.33		1.18889							38	1252044	287	4362.52	1711	4273.54	1116.47		3.82772																			2.69177	3.84897	3.3369	5.25019	2.69177	3.3369		69.331
41	618872	316	1958.46	1916	1717.91	1606.22		1.06954							39	1734760	287	6044.46	2628	5955.48	1403.63		4.24291	4.32981																		2.5113	3.32245	2.79959	3.58965	2.5113	2.79959		64.6826
42	586092	324	1808.93	1864	1568.38	1817.64		0.862866	1.04043						40	1232574	287	4294.68	1937	4205.7	1202.37		3.49784																			2.43165	3.2018	2.53608	5.06405	2.43165	2.53608		62.6313
43	685100	316	2168.04	2204	1927.49	1556.08		1.23868							41	1308655	289	4528.22	2286	4439.24	1443.17		3.07603																			3.00742	4.23667	3.28606	3.93933	3.00742	3.28606		77.4611
44	751721	316	2378.86	2559	2138.31	1977.6		1.08127							42	1505824	289	5210.46	2464	5121.48	1559.38		3.28431	3.28606																		3.98097	4.32981		3.96668	3.98097	6.0511		102.537
45	661092	312	2118.88	2278	1878.33	2044.2		0.918858	1.0796						43	1480897	284	5214.43	2831	5125.45	1382.91		3.70628																							5.89629	6.98005
46	653171	324	2015.96	1783	1775.41	1653.42		1.07378							44	1310029	287	4564.56	2129	4475.58	1472.53		3.03938																							7.74995	5.25019
47	629473	316	1992	1713	1751.45	1675.98		1.04503							45	1550149	287	5401.22	2849	5312.24	1627.01		3.26503	3.3369																						3.84897	3.58965
48	552528	312	1770.92	1423	1530.37	1662.83		0.920341	1.01305						46	1592817	287	5549.89	2661	5460.91	1270.59		4.29793																							3.32245	5.06405
49	456072	324	1407.63	1287	1167.08	1753.83		0.665446							47	1534036	284	5401.54	2538	5312.56	1400.3		3.79387																							3.2018	3.93933
50	623974	320	1949.92	1663	1709.37	1809.53		0.944649							48	1450653	287	5054.54	2208	4965.56	1332.61		3.72619	3.93933																						4.23667	3.96668
51	562719	324	1736.79	1587	1496.24	1976.73		0.756927	0.789007						49	1675432	287	5837.74	2864	5748.76	1353.9		4.24607																							4.32981
52	56484	324	174.33	161	-66.22	2275.41		-0.0291024							50	1594022	287	5554.08	2864	5465.1	1391.26		3.92817																			3.10985	4.65513	4.58454	4.97729	3.88249	4.79602		80.0994
53	137407	316	434.83	417	194.28	2161.15		0.0898966							51	1564469	284	5508.69	2733	5419.71	1454.64		3.72581	3.96668
54	129299	316	409.17	370	168.62	2139		0.0788312	0.0465418						52	37642	287	131.16	125	42.18	1510.65		0.0279218																			3D6 hp							3D6 hp
55	191976	316	607.52	555	366.97	1810.52		0.202688							53	32583	287	113.53	112	24.55	1573		0.0156071																			5XFAD V M	5XFAD V F	5XFAD Nim M	5XFAD Nim F	5XFAD V all	5XFAD Nim all		5XFAD V M
56	187160	316	592.28	556	351.73	1890.02		0.186099							54	37914	287	132.1	128	43.12	1576.01		0.0273602	0.0236297																		6.23688	6.03582	5.64682	4.34046	6.23688	5.64682		110.42
57	232404	324	717.3	640	476.75	2002.74		0.238049	0.208945						55	1196867	287	4170.27	1753	4081.29	1431.09		2.85188																			4.65741	5.89211	6.25737	5.41366	4.65741	6.25737		82.4569
58	301978	316	955.63	695	715.08	1644.29		0.434887							56	1394266	287	4858.07	2237	4769.09	1763.79		2.70389																			4.78317	5.6621	6.31662	4.44554	4.78317	6.31662		84.6833
59	189389	316	599.33	410	358.78	1703.02		0.210673							57	1419543	287	4946.14	2226	4857.16	1927.79		2.51955	2.69177																		4.87466	5.25852	4.70397	4.84144	4.87466	4.70397		86.3032
60	292896	316	926.89	712	686.34	1953.46		0.351346	0.332302						58	1090012	287	3797.95	1539	3708.97	1687.38		2.19806																			4.4883	5.283	4.09385	4.05014	4.4883	4.09385		79.4628
61	359293	316	1137	869	896.45	1670.14		0.536751							59	1237869	287	4313.13	1868	4224.15	1794.26		2.35426																			4.46455	7.17356	5.95299	6.18515	4.46455	5.95299		79.0422
62	281067	312	900.86	703	660.31	1565.05		0.42191							60	1700284	287	5924.33	2854	5835.35	1957.14		2.98157	2.5113																		6.12598	8.14019		3.79956	6.12598	4.34046		108.457
63	243050	324	750.15	531	509.6	1741.18		0.292675	0.417112						61	995493	287	3468.62	1622	3379.64	1573.03		2.14849																							6.03582	5.41366
64	764667	316	2419.83	1834	2179.28	1548.94		1.40695							62	1198326	287	4175.35	1841	4086.37	1472.43		2.77526																							5.89211	4.44554
65	812044	324	2506.31	2188	2265.76	1933.91		1.1716							63	1163684	287	4054.65	1792	3965.67	1672.42		2.37122	2.43165																						5.6621	4.84144
66	609188	316	1927.81	1669	1687.26	1903.5		0.886399	1.15498						64	1656915	287	5773.22	2803	5684.24	1569.98		3.62058																							5.25852	4.05014
67	727766	316	2303.06	1866	2062.51	1571		1.31286							65	1949369	287	6792.23	3094	6703.25	1703.59		3.93478																							5.283	6.18515
68	794106	316	2512.99	2108	2272.44	1776.29		1.27932							66	2138547	287	7451.38	3635	7362.4	1844.5		3.99154	3.84897																						7.17356	3.79956
69	582264	320	1819.58	1540	1579.03	1868.51		0.845074	1.14575						67	1356247	287	4725.6	2120	4636.62	1458.71		3.17858																							8.14019
70	910168	316	2880.28	2591	2639.73	1841.57		1.43341							68	1742255	287	6070.57	2856	5981.59	1656.79		3.61035																			5.09014	6.20647	5.49527	4.72514	5.6483	5.08058		90.118
71	815283	320	2547.76	2181	2307.21	1930.59		1.19508							69	1599311	287	5572.51	2479	5483.53	1725.24		3.17842	3.32245
72	743617	312	2383.39	2192	2142.84	2066.85		1.03677	1.22175						70	1551704	287	5406.63	2377	5317.65	1426.7		3.72724
73	792079	316	2506.58	2471	2266.03	2072.79		1.09323							71	1584275	287	5520.12	2415	5431.14	1613.1		3.3669
74	606247	316	1918.5	1878	1677.95	2175.7		0.771223							72	1182015	287	4118.52	1702	4029.54	1604.59		2.51126	3.2018
75	637382	316	2017.03	1921	1776.48	2247.86		0.790298	0.884916						73	1324731	287	4615.79	1904	4526.81	1417.15		3.19431
76	482066	316	1525.53	1359	1284.98	1962.54		0.654754							74	1405484	287	4897.16	2092	4808.18	1600.48		3.00421
77	520910	316	1648.45	1617	1407.9	2263.38		0.622034							75	1150271	287	4007.91	1868	3918.93	1781.12		2.20026	2.79959
78	608942	316	1927.03	1875	1686.48	2330.36		0.723699	0.666829						76	1186215	284	4176.81	1938	4087.83	1544.43		2.64682
79	806515	324	2489.24	2117	2248.69	2062.6		1.09022							77	1275965	287	4445.87	2196	4356.89	1651.92		2.63747
80	905029	316	2864.02	2807	2623.47	2354.97		1.11401							78	1219185	287	4248.03	2035	4159.05	1789.64		2.32396	2.53608
81	858669	316	2717.31	2481	2476.76	2434.72		1.01727	1.07383						79	2412540	287	8406.06	4073	8317.08	1507.03		5.51885
82	364144	316	1152.35	899	911.8	1940.19		0.469954							80	2367511	287	8249.17	4029	8160.19	1627.87		5.0128
83	345367	316	1092.93	1000	852.38	2070.93		0.411593							81	2735613	287	9531.75	5004	9442.77	1809.34		5.2189	5.25019
84	367663	316	1163.49	1057	922.94	2163.27		0.426641	0.436063						82	1495437	287	5210.58	2527	5121.6	1366.94		3.74676
85	513412	324	1584.6	1393	1344.05	2014.42		0.667214							83	1433443	287	4994.57	2410	4905.59	1470.09		3.33693
86	499203	316	1579.76	1280	1339.21	2086.96		0.641704							84	1912046	287	6662.18	3358	6573.2	1783.65		3.68525	3.58965
87	535955	320	1674.86	1244	1434.31	2104.8		0.681447	0.663455						85	2091540	287	7287.6	3310	7198.62	1430.74		5.0314
88	29207	316	92.43	90	-148.12	2070.76		-0.0715293							86	2555540	287	8904.32	4427	8815.34	1679.93		5.24744
89	26247	316	83.06	82	-157.49	2234.59		-0.0704783							87	2568511	287	8949.52	4631	8860.54	1803.37		4.91332	5.06405
90	26611	316	84.21	81	-156.34	2225.2		-0.0702589	-0.0707555						88	59466	287	207.2	185	118.22	1484.58		0.0796319
91	76015	316	240.55	243	0										89	86190	287	300.31	242	211.33	1756.85		0.120289
92	854686	316	2704.7	1804	2629.4	2787.43		0.943306							90	84573	287	294.68	188	205.7	1990.56		0.103338	0.101086
93	1101178	316	3484.74	2213	3409.44	2672.48		1.27576							91	25539	287	88.99	86	0.01
94	1113451	316	3523.58	1998	3448.28	2881.11		1.19686	1.13864						92	2901612	287	10110.1	5131	10010.2	1641.19		6.09934
95	444213	316	1405.74	816	1330.44	2805.75		0.474183							93	2893054	287	10080.3	4870	9980.36	1703.48		5.85881
96	581916	316	1841.51	979	1766.21	2903.42		0.608321							94	3494313	287	12175.3	6515	12075.3	1788.28		6.75249	6.23688
97	471715	316	1492.77	893	1417.47	3096.8		0.457721	0.513408						95	1654682	287	5765.44	2674	5665.47	1378.43		4.11009
98	940529	316	2976.36	1851	2901.06	3038.13		0.954883							96	1639375	287	5712.11	2458	5612.14	1149.68		4.88148
99	1046184	316	3310.71	1984	3235.41	3047.39		1.0617							97	1880205	287	6551.24	3105	6451.27	1295.26		4.98068	4.65741
100	1016978	316	3218.28	1823	3142.98	3066.55		1.02492	1.01384						98	1977294	287	6889.53	3021	6789.56	1179.28		5.75738
101	1204715	324	3718.26	2446	3642.96	3433.45		1.06102							99	2745795	287	9567.23	4654	9467.26	1501.14		6.30671
102	1464678	312	4694.48	4073	4619.18	3994.61		1.15635							100	2647814	289	9161.99	4454	9062.02	1499.5		6.04336	6.03582
103	1329973	312	4262.73	3182	4187.43	3602.24		1.16245	1.12661						101	2989756	284	10527.3	5947	10427.3	1799.53		5.79448
104	1047165	312	3356.3	2076	3281	3301.94		0.993658							102	2900291	284	10212.3	5264	10112.3	1649.76		6.12957
105	1121063	316	3547.67	2270	3472.37	3491.54		0.99451							103	2898234	284	10205	5348	10105.1	1756.71		5.75228	5.89211
106	1250231	316	3956.43	2510	3881.13	3366.36		1.15292	1.04703						104	2867604	287	9991.65	5256	9891.68	1736.9		5.69502
107	890829	324	2749.47	1723	2674.17	3634.18		0.735839							105	2481033	287	8644.71	4246	8544.74	1532.26		5.57656
108	986080	316	3120.51	1924	3045.21	3546.07		0.858756							106	2727066	287	9501.97	4608	9402	1658.53		5.66888	5.64682
109	983333	312	3151.71	2089	3076.41	3657.78		0.841059	0.811885						107	2728839	287	9508.15	4463	9408.18	1540.38		6.1077
110	966016	316	3057.01	1832	2981.71	3288.28		0.906769							108	2816349	289	9745.15	4674	9645.18	1532.6		6.29334
111	1100539	316	3482.72	2236	3407.42	3726.15		0.914461							109	2782783	287	9696.11	4438	9596.14	1506.21		6.37105	6.25737
112	1105515	316	3498.47	2248	3423.17	3882.93		0.881595	0.900942						110	2439051	289	8439.62	4358	8339.65	1958.12		4.25901
113	892818	316	2825.37	1746	2750.07	3595.39		0.764888							111	2311870	287	8055.3	4150	7955.33	1916.34		4.15131
114	917344	316	2902.99	1661	2827.69	3402.74		0.831004							112	2592771	289	8971.53	4488	8871.56	1923.97		4.61107	4.34046
115	1099217	316	3478.53	2398	3403.23	3971.93		0.85682	0.817571						113	3076620	287	10719.9	5476	10620	1941.86		5.46896
116	25435	320	79.48	76	4.18	4063.14		0.00102876							114	3003815	287	10466.2	5285	10366.3	1963.76		5.27879
117	27212	324	83.99	84	8.69	4279.4		0.00203066							115	3046950	287	10616.5	5188	10516.6	1914.46		5.49324	5.41366
118	27667	320	86.46	85	11.16	4228.14		0.00263946	0.00189963						116	62769	287	218.71	192	118.74	2231.71		0.0532058
119	700468	320	2188.96	1464	2113.66	3290.98		0.642259							117	70216	287	244.66	208	144.69	1970.19		0.0734396
120	673404	316	2131.03	1456	2055.73	3473.72		0.591795							118	70498	287	245.64	191	145.67	1668.71		0.087295	0.0713135
121	790818	316	2502.59	1677	2427.29	4065.54		0.59704	0.610364						119	2209121	287	7697.29	4369	7597.32	1835.24		4.13969
122	735093	316	2326.24	1623	2250.94	3569.35		0.63063							120	2102019	287	7324.11	3530	7224.14	1552.03		4.65464
123	807392	316	2555.04	1909	2479.74	3912		0.63388							121	2263229	287	7885.82	3957	7785.85	1692.83		4.59931	4.46455
124	884046	316	2797.61	1982	2722.31	4178.47		0.651509	0.638673						122	3333865	287	11616.2	6403	11516.3	1839.86		6.25932
125	952109	316	3013	2002	2937.7	3490.11		0.841721							123	3400691	289	11767.1	6573	11667.1	1962.83		5.94403
126	1117715	312	3582.42	2487	3507.12	3745.53		0.936348							124	2993146	287	10429.1	5254	10329.1	1672.84		6.1746	6.12598
127	1109216	316	3510.18	2321	3434.88	3864.14		0.888912	0.888994						125	3618869	287	12609.3	6645	12509.3	1728.83		7.23572
128	1359803	316	4303.17	2907	4227.87	3437.41		1.22996							126	3599254	287	12541	6463	12441	1610.94		7.72281
129	1306768	316	4135.34	2814	4060.04	3774.25		1.07572							127	3103942	287	10815.1	5060	10715.2	1632.87		6.56216	7.17356
130	1235310	320	3860.34	2756	3785.04	4016.74		0.942316	1.08267						128	3974319	287	13847.8	7096	13747.8	1718.58		7.99953
131	685918	316	2170.63	1626	2095.33	4015.66		0.52179							129	4404168	287	15345.5	7989	15245.6	1917.53		7.95062
132	698672	312	2239.33	1641	2164.03	4041.46		0.535457							130	4725626	287	16465.6	9446	16365.6	1932.09		8.47043	8.14019
133	783807	316	2480.4	1865	2405.1	4071.64		0.590696	0.549314						131	3180817	287	11083	6027	10983	1848.51		5.94155
134	1320858	316	4179.93	2959	4104.63	4180.74		0.981795							132	3116911	287	10860.3	5396	10760.4	1866.41		5.76527
135	1339278	316	4238.22	3114	4162.92	4223.58		0.985638							133	2947025	287	10268.4	5057	10168.4	1652.82		6.15216	5.95299
136	1231902	316	3898.42	2651	3823.12	4161.09		0.918778	0.96207						134	3201758	287	11156	6030	11056	1739.21		6.3569
137	1353423	320	4229.45	3656	4154.15	4637.87		0.895702							135	3665091	287	12770.4	6983	12670.4	1979.3		6.40144
138	1368481	324	4223.71	3541	4148.41	4622.73		0.897394							136	3490333	287	12161.4	6636	12061.5	1948.06		6.19153	6.31662
139	1239293	316	3921.81	3382	3846.51	4804.79		0.800557	0.864551						137	3712110	287	12934.2	6849	12834.2	2124.42		6.04128
140	454061	316	1436.9	1172	1361.6	4269.94		0.31888							138	3992196	287	13910.1	7809	13810.1	2284.97		6.0439
141	381214	316	1206.37	1110	1131.07	4687.45		0.241298							139	4444224	284	15648.7	9690	15548.7	2403.1		6.47027	6.18515
142	461962	316	1461.91	1424	1386.61	4665.93		0.297178	0.285785						140	2799921	287	9755.82	6005	9655.85	2493.04		3.87312
143	25882	316	81.91	82	6.61	4401.36		0.00150181							141	2504204	287	8725.45	4805	8625.48	2283.71		3.77696
144	25913	316	82	81	6.7	4595.07		0.00145808							142	2643688	289	9147.71	5100	9047.74	2413.64		3.74859	3.79956
145	28962	324	89.39	90	14.09	5016.5		0.00280873	0.00192287						143	47709	287	166.23	160	66.26	2450.68		0.0270374
146	1165582	316	3688.55	4023	3613.25	4722.53		0.765109							144	51930	287	180.94	177	80.97	2429.91		0.0333222
147	928025	316	2936.79	2798	2861.49	4682.91		0.61105							145	48426	287	168.73	169	68.76	2393.26		0.0287307	0.0296968
148	941997	316	2981	2397	2905.7	5000.81		0.581046	0.652401						146	3148942	287	10971.9	6240	10872	2085.48		5.21316
149	780846	312	2502.71	1974	2427.41	4415.7		0.549723							147	3650053	287	12718	8596	12618	2567.5		4.9145
150	656597	320	2051.87	1793	1976.57	4435.97		0.445578							148	2917651	287	10166	5456	10066.1	2384.28		4.22184	4.78317
151	865660	316	2739.43	2363	2664.13	5104.27		0.521941	0.505747						149	3293653	287	11476.1	6876	11376.2	2250.69		5.05453
152	740282	324	2284.82	2024	2209.52	4564.91		0.484023							150	3415127	284	12025.1	6921	11925.1	2435.12		4.89714
153	690642	312	2213.6	1959	2138.3	4805.9		0.444932							151	3453571	284	12160.5	8017	12060.5	2581.26		4.67233	4.87466
154	885743	324	2733.77	2335	2658.47	5052.67		0.526152	0.485035						152	2538765	287	8845.87	4637	8745.9	1819.77		4.80605
155	1223336	316	3871.32	2989	3796.02	4295.45		0.88373							153	2524757	287	8797.06	4574	8697.09	1981.99		4.38806
156	1480654	316	4685.61	3860	4610.31	4686.64		0.983713							154	3249828	287	11323.4	7212	11223.5	2627.96		4.27079	4.4883
157	1484899	324	4583.02	3871	4507.72	4812.62		0.936646	0.934696						155	4195609	287	14618.9	9204	14518.9	2311.78		6.28039
158	1106997	316	3503.16	2999	3427.86	4359.05		0.786378							156	3666608	287	12775.6	7336	12675.7	2197.15		5.76914
159	1106545	312	3546.62	3240	3471.32	5085		0.682659							157	3542224	287	12342.2	7216	12242.3	2479.81		4.93678	5.6621
160	1136112	324	3506.52	2929	3431.22	5229.44		0.656135	0.708391						158	3859112	287	13446.4	8293	13346.4	2203.31		6.05744
161	1228643	324	3792.11	3684	3716.81	5125.17		0.725207							159	3371346	289	11665.6	6321	11565.6	2258.17		5.12166
162	1263629	316	3998.83	4344	3923.53	5666.76		0.692376							160	3491536	289	12081.4	6800	11981.5	2606.67		4.59647	5.25852
163	1480901	316	4686.4	5055	4611.1	5881.5		0.784001	0.733861						161	4570083	289	15813.4	11062	15713.5	2685.84		5.85049
164	859268	312	2754.06	2665	2678.76	4932.04		0.543134							162	4532738	289	15684.2	10382	15584.2	2928.85		5.32094
165	880248	312	2821.31	2762	2746.01	5301.38		0.51798							163	3643571	289	12607.5	7576	12507.5	2673.94		4.67757	5.283
166	1000750	312	3207.53	3328	3132.23	5614.67		0.557865	0.53966						164	3695805	287	12877.4	7594	12777.4	2436.31		5.24457
167	712903	312	2284.95	2243	2209.65	5223.75		0.423001							165	3829631	287	13343.7	9158	13243.7	2824.65		4.68861
168	909866	324	2808.23	2603	2732.93	5329.86		0.512758							166	3469275	287	12088.1	7124	11988.1	2868.84		4.17873	4.70397
169	944281	312	3026.54	3052	2951.24	5784.5		0.510198	0.481986						167	2983917	287	10396.9	5582	10297	2335.43		4.40902
170	1196360	316	3785.95	3362	3710.65	5287.75		0.701745							168	2644551	287	9214.46	4803	9114.49	2336.4		3.90108
171	1471497	312	4716.34	4383	4641.04	5463.03		0.849536							169	2983422	287	10395.2	5629	10295.2	2592.31		3.97145	4.09385
172	1489341	316	4713.1	4345	4637.8	5466.12		0.848463	0.799914						170	3659349	284	12885	7630	12785.1	2708.64		4.7201
173	2134749	312	6842.14	7268	6766.84	5724.64		1.18206							171	3091022	287	10770.1	5875	10670.1	2497.94		4.27158
174	2003379	316	6339.81	6360	6264.51	5933.02		1.05587							172	3221352	287	11224.2	5766	11124.2	2560.28		4.34493	4.44554
175	2048235	312	6564.86	7191	6489.56	6257.67		1.03706	1.09166						173	4217578	287	14695.4	9147	14595.4	2832.38		5.15306
176	1453182	316	4598.68	4415	4523.38	5688.77		0.795142							174	4173834	287	14543	8858	14443	2879.08		5.01654
177	1656301	316	5241.46	5539	5166.16	6225.57		0.829829							175	3797556	287	13231.9	7215	13131.9	3015.55		4.35474	4.84144
178	1079628	316	3416.54	2505	3341.24	5529.75		0.60423	0.743067						176	3239685	287	11288.1	6156	11188.1	2674.4		4.18342
179	27206	316	86.09	84	10.79	5943.64		0.00181539							177	3678108	287	12815.7	7554	12715.7	3076.56		4.1331
180	27233	320	85.1	82	9.8	6227.24		0.00157373							178	3219614	287	11218.2	6081	11118.2	2899.96		3.83391	4.05014
181	25450	312	81.57	82	6.27	6060.46		0.00103457	0.00147456						179	28690	287	99.97	99	0	2800.01		0
182	23795	316	75.3	74	0																3087.84
															untitled						3256.16			0
ponceau from sheet 2										Oct 8 2019 DB hp 1 and 2 ponc from 2 Ab42
oct 8 2019 DB ctx 1 and 2 ponc from 2 Ab42
										Band	Sum	Area	Average	Median	minu bkgrnd
Band	Sum	Area	Average	Median						1	#########	390	48732.8	47317	2787.43
					minsu bkgrnd					2	#########	390	48617.9	47081	2672.48
1	#########	368	57569.7	56877	1311.64					3	#########	390	48826.5	47392	2881.11
2	#########	368	57437.6	56865	1179.53					4	#########	390	48751.2	47217	2805.75
3	#########	368	57350.5	56654	1092.48					5	#########	390	48848.8	47541	2903.42
4	#########	368	57319.7	56799	1061.69					6	#########	390	49042.2	47468	3096.8
5	#########	368	57272	56690	1013.95					7	#########	390	48983.5	47489	3038.13
6	#########	368	57112.5	56596	854.44					8	#########	396	48992.8	47547	3047.39
7	#########	368	57297.8	56733	1039.81					9	#########	390	49011.9	47446	3066.55
8	#########	368	57368.9	56866	1110.92					10	#########	390	49378.8	47905	3433.45
9	#########	368	57503.6	56905	1245.6					11	#########	390	49940	48632	3994.61
10	#########	368	57282.3	56702	1024.28					12	#########	390	49547.6	47896	3602.24
11	#########	368	57347.5	56946	1089.46					13	#########	390	49247.3	47763	3301.94
12	#########	368	57325.8	56803	1067.8					14	#########	390	49436.9	47881	3491.54
13	#########	368	57337.9	56702	1079.86					15	#########	390	49311.8	47714	3366.36
14	#########	368	57335.6	56703	1077.57					16	#########	390	49579.6	48097	3634.18
15	#########	368	57502.7	56939	1244.64					17	#########	390	49491.5	47884	3546.07
16	#########	368	57660.3	57154	1402.25					18	#########	390	49603.2	48160	3657.78
17	#########	368	57690.6	57103	1432.6					19	#########	390	49233.7	47564	3288.28
18	#########	368	57660	57149	1401.93					20	#########	390	49671.6	48066	3726.15
19	#########	368	57501.8	56914	1243.82					21	#########	390	49828.3	48227	3882.93
20	#########	368	57764.6	57110	1506.53					22	#########	390	49540.8	47941	3595.39
21	#########	368	57913.9	57365	1655.9					23	#########	390	49348.1	47939	3402.74
22	#########	368	57806.9	57177	1548.86					24	#########	390	49917.3	48300	3971.93
23	#########	368	57723.1	57203	1465.06					25	#########	390	50008.5	48446	4063.14
24	#########	368	57715.7	57163	1457.71					26	#########	390	50224.8	48871	4279.4
25	#########	368	58363.6	57948	2105.57					27	#########	390	50173.5	48707	4228.14
26	#########	368	58400.7	58178	2142.67					28	#########	390	49236.4	47742	3290.98
27	#########	368	58321.8	57953	2063.77					29	#########	390	49419.1	47896	3473.72
28	#########	372	57460	56990	1202.01					30	#########	385	50010.9	48612	4065.54
29	#########	368	57801.9	57246	1543.91					31	#########	390	49514.8	47863	3569.35
30	#########	368	57762.6	57276	1504.59					32	#########	390	49857.4	48232	3912
31	#########	376	57310.9	56837	1052.92					33	#########	390	50123.9	48481	4178.47
32	#########	368	57504.5	56935	1246.48					34	#########	390	49435.5	47801	3490.11
33	#########	368	57620.6	57093	1362.52					35	#########	390	49690.9	48231	3745.53
34	#########	368	57294.9	56744	1036.84					36	#########	390	49809.5	48213	3864.14
35	#########	368	57432.1	56922	1174.07					37	#########	390	49382.8	47865	3437.41
36	#########	368	57584	57081	1326.01					38	#########	390	49719.7	48301	3774.25
37	#########	368	57130	56719	871.99					39	#########	390	49962.1	48483	4016.74
38	#########	368	57408.8	56960	1150.78					40	#########	390	49961.1	48380	4015.66
39	#########	368	57651.3	57156	1393.29					41	#########	390	49986.9	48355	4041.46
40	#########	368	57606.4	57091	1348.33					42	#########	390	50017	48457	4071.64
41	#########	368	57864.2	57322	1606.22					43	#########	390	50126.1	48548	4180.74
42	#########	368	58075.7	57587	1817.64					44	#########	390	50169	48626	4223.58
43	#########	368	57814.1	57074	1556.08					45	#########	390	50106.5	48635	4161.09
44	#########	368	58235.6	57834	1977.6					46	#########	390	50583.3	49370	4637.87
45	#########	368	58302.2	57968	2044.2					47	#########	390	50568.1	49255	4622.73
46	#########	368	57911.4	57333	1653.42					48	#########	390	50750.2	49428	4804.79
47	#########	368	57934	57364	1675.98					49	#########	390	50215.3	48653	4269.94
48	#########	368	57920.9	57394	1662.83					50	#########	390	50632.8	49647	4687.45
49	#########	368	58011.9	57512	1753.83					51	#########	390	50611.3	49312	4665.93
50	#########	368	58067.6	57578	1809.53					52	#########	390	50346.8	48768	4401.36
51	#########	368	58234.8	57650	1976.73					53	#########	390	50540.5	49074	4595.07
52	#########	368	58533.4	57980	2275.41					54	#########	390	50961.9	49743	5016.5
53	#########	368	58419.2	57792	2161.15					55	#########	390	50667.9	49601	4722.53
54	#########	368	58397	57686	2139					56	#########	390	50628.3	49712	4682.91
55	#########	368	58068.6	57485	1810.52					57	#########	390	50946.2	49481	5000.81
56	#########	368	58148.1	57625	1890.02					58	#########	390	50361.1	48927	4415.7
57	#########	368	58260.8	57773	2002.74					59	#########	390	50381.4	49380	4435.97
58	#########	368	57902.3	57346	1644.29					60	#########	390	51049.7	49847	5104.27
59	#########	368	57961.1	57463	1703.02					61	#########	390	50510.3	49052	4564.91
60	#########	368	58211.5	57674	1953.46					62	#########	390	50751.3	49783	4805.9
61	#########	368	57928.2	57293	1670.14					63	#########	390	50998.1	49884	5052.67
62	#########	368	57823.1	57295	1565.05					64	#########	390	50240.8	48740	4295.45
63	#########	368	57999.2	57475	1741.18					65	#########	390	50632	49335	4686.64
64	#########	368	57807	57240	1548.94					66	#########	390	50758	49383	4812.62
65	#########	368	58191.9	57464	1933.91					67	#########	390	50304.4	48916	4359.05
66	#########	368	58161.5	57532	1903.5					68	#########	390	51030.4	49995	5085
67	#########	368	57829	57203	1571					69	#########	390	51174.8	49815	5229.44
68	#########	368	58034.3	57426	1776.29					70	#########	390	51070.6	50549	5125.17
69	#########	368	58126.5	57635	1868.51					71	#########	390	51612.2	51415	5666.76
70	#########	368	58099.6	57469	1841.57					72	#########	390	51826.9	51250	5881.5
71	#########	368	58188.6	57574	1930.59					73	#########	390	50877.4	49811	4932.04
72	#########	368	58324.9	57792	2066.85					74	#########	390	51246.8	50177	5301.38
73	#########	368	58330.8	57829	2072.79					75	#########	390	51560.1	50892	5614.67
74	#########	368	58433.7	57995	2175.7					76	#########	390	51169.2	50462	5223.75
75	#########	368	58505.9	57925	2247.86					77	#########	390	51275.3	50122	5329.86
76	#########	368	58220.6	57636	1962.54					78	#########	390	51729.9	51206	5784.5
77	#########	368	58521.4	58079	2263.38					79	#########	390	51233.2	49852	5287.75
78	#########	368	58588.4	58041	2330.36					80	#########	390	51408.4	50038	5463.03
79	#########	368	58320.6	57730	2062.6					81	#########	390	51411.5	50024	5466.12
80	#########	368	58613	58131	2354.97					82	#########	390	51670	50793	5724.64
81	#########	368	58692.8	58075	2434.72					83	#########	390	51878.4	51723	5933.02
82	#########	368	58198.2	57687	1940.19					84	#########	390	52203.1	52378	6257.67
83	#########	368	58329	57761	2070.93					85	#########	390	51634.2	51151	5688.77
84	#########	368	58421.3	57880	2163.27					86	#########	390	52171	52255	6225.57
85	#########	368	58272.4	57756	2014.42					87	#########	390	51475.2	50332	5529.75
86	#########	368	58345	57879	2086.96					88	#########	385	51889	51324	5943.64
87	#########	368	58362.8	57867	2104.8					89	#########	390	52172.6	52410	6227.24
88	#########	368	58328.8	57638	2070.76					90	#########	390	52005.9	51364	6060.46
89	#########	368	58492.6	57859	2234.59					91	#########	390	45945.4	45979	0
90	#########	368	58483.2	57862	2225.2
91	#########	368	56258	56256	0
										oct 8 2019 DB hp 3 and 4 ponc 4 3D6
oct 8 2019 ctx 3 and 4 ponc from 4 3D6
										Band	Sum	Area	Average	Median	minu bkgrnd
Band	Sum	Area	Average	Median						1	#########	327	55962.7	55187	1641.19
					minu bkgrnd					2	#########	332	56025	55128	1703.48
1	#########	324	58309	57649	903.61					3	#########	332	56109.8	55334	1788.28
2	#########	333	58366.3	57707	960.97					4	#########	332	55699.9	54744	1378.43
3	#########	333	58471.6	58103	1066.21					5	#########	332	55471.2	54504	1149.68
4	#########	333	58227.8	57764	822.41					6	#########	336	55616.8	54682	1295.26
5	#########	333	58285.3	57843	879.95					7	#########	332	55500.8	54451	1179.28
6	#########	333	58358.6	57838	953.28					8	#########	332	55822.6	54976	1501.14
7	#########	333	58317.8	57879	912.45					9	#########	332	55821	54899	1499.5
8	#########	333	58341.6	57739	936.25					10	#########	332	56121	55475	1799.53
9	#########	333	58478.2	58206	1072.86					11	#########	332	55971.2	55198	1649.76
10	#########	333	58248.1	57771	842.72					12	#########	332	56078.2	55375	1756.71
11	#########	333	58405	58055	999.61					13	#########	332	56058.4	55286	1736.9
12	#########	333	58446.3	58101	1041					14	#########	336	55853.8	54851	1532.26
13	#########	333	58404.7	58103	999.31					15	#########	332	55980	55070	1658.53
14	#########	333	58518.9	57944	1113.56					16	#########	332	55861.9	54933	1540.38
15	#########	324	58637.7	58123	1232.3					17	#########	332	55854.1	54965	1532.6
16	#########	333	58356.5	57929	951.12					18	#########	332	55827.7	54863	1506.21
17	#########	333	58611.1	58347	1205.76					19	#########	332	56279.6	55331	1958.12
18	#########	333	58684.3	58385	1278.92					20	#########	332	56237.8	55221	1916.34
19	#########	333	58299.6	57811	894.26					21	#########	332	56245.5	55399	1923.97
20	#########	333	58388.4	57945	983.04					22	#########	332	56263.3	55492	1941.86
21	#########	333	58590.9	58044	1185.57					23	#########	332	56285.2	55587	1963.76
22	#########	333	58163	57708	757.63					24	#########	332	56235.9	55437	1914.46
23	#########	333	58374.4	57942	969.1					25	#########	332	56553.2	56472	2231.71
24	#########	333	58453	58004	1047.65					26	#########	332	56291.7	55482	1970.19
25	#########	333	58945.9	58444	1540.54					27	#########	332	55990.2	55049	1668.71
26	#########	333	58917.5	58614	1512.15					28	#########	332	56156.7	55791	1835.24
27	#########	333	59125.5	58750	1720.15					29	#########	332	55873.5	55051	1552.03
28	#########	333	58436.9	58151	1031.58					30	#########	332	56014.3	55198	1692.83
29	#########	333	58727.8	58465	1322.44					31	#########	332	56161.3	55550	1839.86
30	#########	333	58902.8	58628	1497.46					32	#########	332	56284.3	55811	1962.83
31	#########	333	58396.1	58120	990.73					33	#########	332	55994.3	55365	1672.84
32	#########	333	58530.7	58181	1125.39					34	#########	332	56050.3	55228	1728.83
33	#########	333	58795.7	58435	1390.37					35	#########	332	55932.4	55110	1610.94
34	#########	333	58302.6	58051	897.21					36	#########	332	55954.4	55094	1632.87
35	#########	333	58576.2	58148	1170.8					37	#########	332	56040.1	55390	1718.58
36	#########	333	58743.6	58289	1338.29					38	#########	332	56239	55639	1917.53
37	#########	333	58278.2	57903	872.88					39	#########	332	56253.6	55709	1932.09
38	#########	333	58521.8	58112	1116.47					40	#########	332	56170	55525	1848.51
39	#########	333	58809	58410	1403.63					41	#########	332	56187.9	55397	1866.41
40	#########	333	58607.7	58058	1202.37					42	#########	332	55974.3	55040	1652.82
41	#########	333	58848.5	58460	1443.17					43	#########	332	56060.7	55136	1739.21
42	#########	324	58964.7	58649	1559.38					44	#########	332	56300.8	55569	1979.3
43	#########	324	58788.3	58514	1382.91					45	#########	332	56269.6	55506	1948.06
44	#########	333	58877.9	58360	1472.53					46	#########	332	56445.9	55866	2124.42
45	#########	333	59032.4	58645	1627.01					47	#########	332	56606.5	56243	2284.97
46	#########	333	58675.9	58245	1270.59					48	#########	332	56724.6	56595	2403.1
47	#########	333	58805.7	58411	1400.3					49	#########	332	56814.5	56808	2493.04
48	#########	333	58738	58314	1332.61					50	#########	332	56605.2	56226	2283.71
49	#########	333	58759.2	58263	1353.9					51	#########	332	56735.1	56425	2413.64
50	#########	333	58796.6	58420	1391.26					52	#########	332	56772.2	56613	2450.68
51	#########	333	58860	58396	1454.64					53	#########	332	56751.4	56531	2429.91
52	#########	333	58916	58501	1510.65					54	#########	332	56714.8	56120	2393.26
53	#########	333	58978.3	58440	1573					55	#########	336	56407	55739	2085.48
54	#########	333	58981.4	58426	1576.01					56	#########	332	56889	56906	2567.5
55	#########	333	58836.4	58312	1431.09					57	#########	332	56705.8	55920	2384.28
56	#########	333	59169.1	58794	1763.79					58	#########	332	56572.2	56338	2250.69
57	#########	324	59333.1	58952	1927.79					59	#########	332	56756.6	56625	2435.12
58	#########	333	59092.7	58825	1687.38					60	#########	332	56902.8	56666	2581.26
59	#########	324	59199.6	59053	1794.26					61	#########	332	56141.3	55360	1819.77
60	#########	324	59362.5	59114	1957.14					62	#########	332	56303.5	55590	1981.99
61	#########	333	58978.4	58568	1573.03					63	#########	332	56949.4	56926	2627.96
62	#########	333	58877.8	58499	1472.43					64	#########	332	56633.3	56472	2311.78
63	#########	333	59077.8	58690	1672.42					65	#########	332	56518.6	56072	2197.15
64	#########	324	58975.3	58832	1569.98					66	#########	332	56801.3	56241	2479.81
65	#########	333	59108.9	58837	1703.59					67	#########	332	56524.8	56228	2203.31
66	#########	324	59249.8	58983	1844.5					68	#########	332	56579.7	55858	2258.17
67	#########	333	58864.1	58508	1458.71					69	#########	332	56928.2	56384	2606.67
68	#########	333	59062.1	58655	1656.79					70	#########	332	57007.3	57421	2685.84
69	#########	333	59130.6	58625	1725.24					71	#########	332	57250.3	57623	2928.85
70	#########	333	58832.1	58354	1426.7					72	#########	332	56995.4	56692	2673.94
71	#########	333	59018.4	58458	1613.1					73	#########	332	56757.8	56720	2436.31
72	#########	333	59009.9	58549	1604.59					74	#########	332	57146.1	57338	2824.65
73	#########	324	58822.5	58393	1417.15					75	#########	332	57190.3	57067	2868.84
74	#########	333	59005.8	58531	1600.48					76	#########	332	56656.9	56212	2335.43
75	#########	333	59186.5	58756	1781.12					77	#########	332	56657.9	55921	2336.4
76	#########	333	58949.8	58532	1544.43					78	#########	332	56913.8	56383	2592.31
77	#########	333	59057.3	58704	1651.92					79	#########	332	57030.1	56920	2708.64
78	#########	324	59195	58935	1789.64					80	#########	332	56819.4	56230	2497.94
79	#########	333	58912.4	58479	1507.03					81	#########	332	56881.8	56140	2560.28
80	#########	324	59033.2	58602	1627.87					82	#########	332	57153.9	57277	2832.38
81	#########	333	59214.7	58833	1809.34					83	#########	332	57200.6	56885	2879.08
82	#########	333	58772.3	58360	1366.94					84	#########	332	57337	57037	3015.55
83	#########	333	58875.4	58489	1470.09					85	#########	332	56995.9	56429	2674.4
84	#########	333	59189	58711	1783.65					86	#########	332	57398.1	57353	3076.56
85	#########	333	58836.1	58379	1430.74					87	#########	332	57221.4	56649	2899.96
86	#########	333	59085.3	58662	1679.93					88	#########	332	57121.5	56605	2800.01
87	#########	333	59208.7	58811	1803.37					89	#########	332	57409.3	57464	3087.84
88	#########	333	58889.9	58461	1484.58					90	#########	332	57577.7	57560	3256.16
89	#########	333	59162.2	58650	1756.85					91	#########	332	54321.5	54358	0
90	#########	333	59395.9	59013	1990.56
91	#########	333	57405.3	57437	0					untitled
untitled
[truncated: 9 more columns]
