# Supplementary material for: Oral nimodipine treatment has no effect on amyloid pathology or neuritic dystrophy in the 5XFAD mouse model of amyloidosis
Source: PLoS One. 2022 Feb 2;17(2):e0263332. doi: 10.1371/journal.pone.0263332 (PMC8809624; doi:10.1371/journal.pone.0263332)
Supplement: S4 Dataset — (XLSX) [file pone.0263332.s004.xlsx]

## Sheet: Field Meas.
Item	Source	FieldID	BinaryID	NumberObjects	BinaryAreaFraction	BinaryArea [µm²]	hp % area	ctx % area
1	Tg+ M 6213 sec A.nd2	1	6213 sec A v2 (ctx_ROI)	1	0.092	3.46607e+06
2	Tg+ M 6213 sec A.nd2	1	6213 sec A v2 (hp_ROI)	1	0.103	3.85262e+06
3	Tg+ M 6213 sec A.nd2	1	6213 sec A v2 (ctx_LAMP1)	558	0.005	202054		5.82948
4	Tg+ M 6213 sec A.nd2	1	6213 sec A v2 (ctx_ThR)	149	0.0002	6259.99		0.180608
5	Tg+ M 6213 sec A.nd2	1	6213 sec A v2 (ctx_Ab42)	740	0.004	168345		4.85695
6	Tg+ M 6213 sec A.nd2	1	6213 sec A v2 (hp_LAMP1)	584	0.004	160600	4.16859
7	Tg+ M 6213 sec A.nd2	1	6213 sec A v2 (hp_ThR)	106	0.0001	4435.58	0.115131
8	Tg+ M 6213 sec A.nd2	1	6213 sec A v2 (hp_Ab42)	540	0.003	129621	3.36448
1	Tg+ M 6213 sec C.nd2	1	6213 sec C (ctx_ROI)	1	0.081	3.07126e+06
2	Tg+ M 6213 sec C.nd2	1	6213 sec C (hp_ROI)	1	0.055	2.09221e+06
3	Tg+ M 6213 sec C.nd2	1	6213 sec C (ctx_LAMP1)	550	0.005	184970		6.0226
4	Tg+ M 6213 sec C.nd2	1	6213 sec C (ctx_ThR)	282	0.0002	7515.97		0.24472
5	Tg+ M 6213 sec C.nd2	1	6213 sec C (ctx_Ab42)	778	0.005	190696		6.20907
6	Tg+ M 6213 sec C.nd2	1	6213 sec C (hp_LAMP1)	244	0.002	63148.9	3.01829
7	Tg+ M 6213 sec C.nd2	1	6213 sec C (hp_ThR)	72	6e-05	2236.42	0.106893
8	Tg+ M 6213 sec C.nd2	1	6213 sec C (hp_Ab42)	243	0.002	58890.7	2.81476
1	Tg+ M 6213 sec D.nd2	1	6213 sec D (ctx_ROI)	1	0.097	3.22612e+06
2	Tg+ M 6213 sec D.nd2	1	6213 sec D (hp_ROI)	1	0.039	1.30327e+06
3	Tg+ M 6213 sec D.nd2	1	6213 sec D (ctx_LAMP1)	654	0.007	230562		7.14674
4	Tg+ M 6213 sec D.nd2	1	6213 sec D (ctx_ThR)	320	0.0003	11261.9		0.349084
5	Tg+ M 6213 sec D.nd2	1	6213 sec D (ctx_Ab42)	877	0.007	228321		7.07727
6	Tg+ M 6213 sec D.nd2	1	6213 sec D (hp_LAMP1)	123	0.001	31434.8	2.412
7	Tg+ M 6213 sec D.nd2	1	6213 sec D (hp_ThR)	42	4e-05	1440.74	0.110548
8	Tg+ M 6213 sec D.nd2	1	6213 sec D (hp_Ab42)	112	0.001	32159.7	2.46762
1	Tg+ M veh 6216 sec A.nd2	1	6216 A (ctx_ROI)	1	0.127	4.63007e+06
2	Tg+ M veh 6216 sec A.nd2	1	6216 A (hp_ROI)	1	0.123	4.48393e+06
3	Tg+ M veh 6216 sec A.nd2	1	6216 A (ctx_LAMP1)	414	0.004	156262		3.37495
4	Tg+ M veh 6216 sec A.nd2	1	6216 A (ctx_ThR)	169	0.0001	4808.23		0.103848
5	Tg+ M veh 6216 sec A.nd2	1	6216 A (ctx_Ab42)	523	0.003	109383		2.36245
6	Tg+ M veh 6216 sec A.nd2	1	6216 A (hp_LAMP1)	489	0.004	135336	3.01825
7	Tg+ M veh 6216 sec A.nd2	1	6216 A (hp_ThR)	201	0.0003	10615.8	0.236752
8	Tg+ M veh 6216 sec A.nd2	1	6216 A (hp_Ab42)	459	0.004	144178	3.21544
1	Tg+ M veh 6216 sec B.nd2	1	6216 B (ctx_ROI)	1	0.08	2.94727e+06
2	Tg+ M veh 6216 sec B.nd2	1	6216 B (hp_ROI)	1	0.079	2.90599e+06
3	Tg+ M veh 6216 sec B.nd2	1	6216 B (ctx_LAMP1)	406	0.004	142291		4.82791
4	Tg+ M veh 6216 sec B.nd2	1	6216 B (ctx_ThR)	187	0.0001	4356.85		0.147827
5	Tg+ M veh 6216 sec B.nd2	1	6216 B (ctx_Ab42)	494	0.003	108341		3.67599
6	Tg+ M veh 6216 sec B.nd2	1	6216 B (hp_LAMP1)	273	0.002	76253.5	2.62401
7	Tg+ M veh 6216 sec B.nd2	1	6216 B (hp_ThR)	85	8e-05	2751.31	0.0946772
8	Tg+ M veh 6216 sec B.nd2	1	6216 B (hp_Ab42)	218	0.001	51906.9	1.78621
1	Tg+ M veh 6216 sec C.nd2	1	6216 C (ctx_ROI)	1	0.089	3.58207e+06
2	Tg+ M veh 6216 sec C.nd2	1	6216 C (hp_ROI)	1	0.083	3.33458e+06
3	Tg+ M veh 6216 sec C.nd2	1	6216 C (ctx_LAMP1)	325	0.003	105912		2.95673
4	Tg+ M veh 6216 sec C.nd2	1	6216 C (ctx_ThR)	203	0.0001	4366.3		0.121893
5	Tg+ M veh 6216 sec C.nd2	1	6216 C (ctx_Ab42)	553	0.002	98337.5		2.74527
6	Tg+ M veh 6216 sec C.nd2	1	6216 C (hp_LAMP1)	364	0.002	94409.4	2.83123
7	Tg+ M veh 6216 sec C.nd2	1	6216 C (hp_ThR)	95	7e-05	2859.43	0.0857508
8	Tg+ M veh 6216 sec C.nd2	1	6216 C (hp_Ab42)	305	0.002	77621.8	2.32779
1	Tg+ M veh 6323 sec A.nd2	1	6323 A (ctx_ROI)	1	0.075	3.74165e+06
2	Tg+ M veh 6323 sec A.nd2	1	6323 A (hp_ROI)	1	0.066	3.27426e+06
3	Tg+ M veh 6323 sec A.nd2	1	6323 A (ctx_LAMP1)	584	0.004	213428		5.70411
4	Tg+ M veh 6323 sec A.nd2	1	6323 A (ctx_ThR)	337	0.0002	10710.8		0.286258
5	Tg+ M veh 6323 sec A.nd2	1	6323 A (ctx_Ab42)	751	0.004	185836		4.96668
6	Tg+ M veh 6323 sec A.nd2	1	6323 A (hp_LAMP1)	390	0.002	119164	3.63941
7	Tg+ M veh 6323 sec A.nd2	1	6323 A (hp_ThR)	94	6e-05	2963.35	0.0905044
8	Tg+ M veh 6323 sec A.nd2	1	6323 A (hp_Ab42)	423	0.002	104176	3.18166
1	Tg+ M veh 6323 sec B.nd2	1	6323 B (ctx_ROI)	1	0.104	3.89606e+06
2	Tg+ M veh 6323 sec B.nd2	1	6323 B (hp_ROI)	1	0.059	2.1886e+06
3	Tg+ M veh 6323 sec B.nd2	1	6323 B (ctx_LAMP1)	628	0.006	229890		5.90057
4	Tg+ M veh 6323 sec B.nd2	1	6323 B (ctx_ThR)	275	0.0002	8763.04		0.224921
5	Tg+ M veh 6323 sec B.nd2	1	6323 B (ctx_Ab42)	839	0.005	199087		5.10997
6	Tg+ M veh 6323 sec B.nd2	1	6323 B (hp_LAMP1)	240	0.002	74701.5	3.41321
7	Tg+ M veh 6323 sec B.nd2	1	6323 B (hp_ThR)	64	7e-05	2463.69	0.112569
8	Tg+ M veh 6323 sec B.nd2	1	6323 B (hp_Ab42)	268	0.002	60128.8	2.74737
1	Tg+F nim 6246 sec A.nd2	1	6246 A (ctx_ROI)	1	0.101	3.59416e+06
2	Tg+F nim 6246 sec A.nd2	1	6246 A (hp_ROI)	1	0.073	2.59149e+06
3	Tg+F nim 6246 sec A.nd2	1	6246 A (ctx_LAMP1)	779	0.008	284812		7.92432
4	Tg+F nim 6246 sec A.nd2	1	6246 A (ctx_ThR)	192	0.0002	8500.08		0.236497
5	Tg+F nim 6246 sec A.nd2	1	6246 A (ctx_Ab42)	833	0.005	185303		5.15567
6	Tg+F nim 6246 sec A.nd2	1	6246 A (hp_LAMP1)	397	0.004	126429	4.87861
7	Tg+F nim 6246 sec A.nd2	1	6246 A (hp_ThR)	83	0.0001	4518.51	0.174359
8	Tg+F nim 6246 sec A.nd2	1	6246 A (hp_Ab42)	358	0.002	86364.9	3.33263
1	Tg+F nim 6246 sec B.nd2	1	6246 B (ctx_ROI)	1	0.08	3.0541e+06
2	Tg+F nim 6246 sec B.nd2	1	6246 B (hp_ROI)	1	0.051	1.93151e+06
3	Tg+F nim 6246 sec B.nd2	1	6246 B (ctx_LAMP1)	668	0.006	237468		7.77539
4	Tg+F nim 6246 sec B.nd2	1	6246 B (ctx_ThR)	269	0.0003	10140.3		0.332022
5	Tg+F nim 6246 sec B.nd2	1	6246 B (ctx_Ab42)	812	0.005	189228		6.19587
6	Tg+F nim 6246 sec B.nd2	1	6246 B (hp_LAMP1)	264	0.002	77991.3	4.03784
7	Tg+F nim 6246 sec B.nd2	1	6246 B (hp_ThR)	51	9e-05	3471.41	0.179725
8	Tg+F nim 6246 sec B.nd2	1	6246 B (hp_Ab42)	228	0.002	59500.1	3.08049
1	Tg+F nim 6246 sec C.nd2	1	6246 C (ctx_ROI)	1	0.098	3.35827e+06
2	Tg+F nim 6246 sec C.nd2	1	6246 C (hp_ROI)	2	0.063	2.17252e+06
3	Tg+F nim 6246 sec C.nd2	1	6246 C (ctx_LAMP1)	734	0.008	272987		8.12878
4	Tg+F nim 6246 sec C.nd2	1	6246 C (ctx_ThR)	261	0.0004	13035.9		0.388173
5	Tg+F nim 6246 sec C.nd2	1	6246 C (ctx_Ab42)	823	0.005	188688		5.61859
6	Tg+F nim 6246 sec C.nd2	1	6246 C (hp_LAMP1)	299	0.003	104490	4.80963
7	Tg+F nim 6246 sec C.nd2	1	6246 C (hp_ThR)	91	0.0001	4699.58	0.216319
8	Tg+F nim 6246 sec C.nd2	1	6246 C (hp_Ab42)	295	0.002	75688.3	3.48389
1	Tg+F nim 6248 sec A.nd2	1	6248 A (ctx_ROI)	1	0.081	3.64893e+06
2	Tg+F nim 6248 sec A.nd2	1	6248 A (hp_ROI)	1	0.051	2.27199e+06
3	Tg+F nim 6248 sec A.nd2	1	6248 A (ctx_LAMP1)	1043	0.008	348983		9.56396
4	Tg+F nim 6248 sec A.nd2	1	6248 A (ctx_ThR)	598	0.001	34969.7		0.958355
5	Tg+F nim 6248 sec A.nd2	1	6248 A (ctx_Ab42)	1260	0.01	453192		12.4199
6	Tg+F nim 6248 sec A.nd2	1	6248 A (hp_LAMP1)	404	0.003	127225	5.5997
7	Tg+F nim 6248 sec A.nd2	1	6248 A (hp_ThR)	137	0.0001	6684.6	0.294218
8	Tg+F nim 6248 sec A.nd2	1	6248 A (hp_Ab42)	430	0.003	124827	5.49417
1	Tg+F nim 6248 sec B.nd2	1	6248 B (ctx_ROI)	1	0.078	3.46583e+06
2	Tg+F nim 6248 sec B.nd2	1	6248 B (hp_ROI)	1	0.077	3.43781e+06
3	Tg+F nim 6248 sec B.nd2	1	6248 B (ctx_LAMP1)	1118	0.009	393660		11.3583
4	Tg+F nim 6248 sec B.nd2	1	6248 B (ctx_ThR)	544	0.001	29696.5		0.856836
5	Tg+F nim 6248 sec B.nd2	1	6248 B (ctx_Ab42)	1354	0.011	468574		13.5198
6	Tg+F nim 6248 sec B.nd2	1	6248 B (hp_LAMP1)	643	0.005	221716	6.44935
7	Tg+F nim 6248 sec B.nd2	1	6248 B (hp_ThR)	189	0.0002	10126.6	0.294566
8	Tg+F nim 6248 sec B.nd2	1	6248 B (hp_Ab42)	694	0.004	185811	5.40492
1	Tg+F nim 6248 sec C.nd2	1	6248 C (ctx_ROI)	1	0.085	3.48504e+06
2	Tg+F nim 6248 sec C.nd2	1	6248 C (hp_ROI)	1	0.074	3.01587e+06
3	Tg+F nim 6248 sec C.nd2	1	6248 C (ctx_LAMP1)	1038	0.008	337864		9.6947
4	Tg+F nim 6248 sec C.nd2	1	6248 C (ctx_ThR)	547	0.001	29520.7		0.847068
5	Tg+F nim 6248 sec C.nd2	1	6248 C (ctx_Ab42)	1265	0.011	431536		12.3825
6	Tg+F nim 6248 sec C.nd2	1	6248 C (hp_LAMP1)	510	0.004	157624	5.22648
7	Tg+F nim 6248 sec C.nd2	1	6248 C (hp_ThR)	181	0.0002	10171.8	0.337274
8	Tg+F nim 6248 sec C.nd2	1	6248 C (hp_Ab42)	560	0.004	154599	5.12617
1	Tg+F nim 6975 sec A.nd2	1	6975 A (ctx_ROI)	1	0.1	3.53872e+06
2	Tg+F nim 6975 sec A.nd2	1	6975 A (hp_ROI)	1	0.101	3.59389e+06
3	Tg+F nim 6975 sec A.nd2	1	6975 A (ctx_LAMP1)	712	0.008	268605		7.59046
4	Tg+F nim 6975 sec A.nd2	1	6975 A (ctx_ThR)	236	0.0003	9472.65		0.267685
5	Tg+F nim 6975 sec A.nd2	1	6975 A (ctx_Ab42)	790	0.006	218833		6.18395
6	Tg+F nim 6975 sec A.nd2	1	6975 A (hp_LAMP1)	547	0.005	171316	4.76687
7	Tg+F nim 6975 sec A.nd2	1	6975 A (hp_ThR)	122	0.0002	5982.34	0.166459
8	Tg+F nim 6975 sec A.nd2	1	6975 A (hp_Ab42)	473	0.004	139663	3.88612
1	Tg+F nim 6975 sec B.nd2	1	6975 B (ctx_ROI)	1	0.079	3.01372e+06
2	Tg+F nim 6975 sec B.nd2	1	6975 B (hp_ROI)	1	0.072	2.7597e+06
3	Tg+F nim 6975 sec B.nd2	1	6975 B (ctx_LAMP1)	608	0.006	219880		7.29598
4	Tg+F nim 6975 sec B.nd2	1	6975 B (ctx_ThR)	237	0.0002	9336.18		0.30979
5	Tg+F nim 6975 sec B.nd2	1	6975 B (ctx_Ab42)	755	0.005	208781		6.92771
6	Tg+F nim 6975 sec B.nd2	1	6975 B (hp_LAMP1)	375	0.003	114504	4.14916
7	Tg+F nim 6975 sec B.nd2	1	6975 B (hp_ThR)	81	9e-05	3395.83	0.123051
8	Tg+F nim 6975 sec B.nd2	1	6975 B (hp_Ab42)	381	0.002	93937.1	3.40389
1	Tg+F nim 6975 sec C.nd2	1	6975 C (ctx_ROI)	1	0.078	3.42041e+06
2	Tg+F nim 6975 sec C.nd2	1	6975 C (hp_ROI)	1	0.052	2.27459e+06
3	Tg+F nim 6975 sec C.nd2	1	6975 C (ctx_LAMP1)	751	0.006	265966		7.77585
4	Tg+F nim 6975 sec C.nd2	1	6975 C (ctx_ThR)	261	0.0002	9705.68		0.283758
5	Tg+F nim 6975 sec C.nd2	1	6975 C (ctx_Ab42)	895	0.006	257186		7.51916
6	Tg+F nim 6975 sec C.nd2	1	6975 C (hp_LAMP1)	327	0.002	97929.1	4.30535
7	Tg+F nim 6975 sec C.nd2	1	6975 C (hp_ThR)	64	8e-05	3427.33	0.150679
8	Tg+F nim 6975 sec C.nd2	1	6975 C (hp_Ab42)	295	0.002	76009	3.34165
1	Tg+F veh 6319 sec A.nd2	1	6319 A (ctx_ROI)	1	0.095	4.83238e+06
2	Tg+F veh 6319 sec A.nd2	1	6319 A (hp_ROI)	1	0.066	3.36426e+06
3	Tg+F veh 6319 sec A.nd2	1	6319 A (ctx_LAMP1)	611	0.005	236013		4.884
4	Tg+F veh 6319 sec A.nd2	1	6319 A (ctx_ThR)	165	0.0002	7845.06		0.162344
5	Tg+F veh 6319 sec A.nd2	1	6319 A (ctx_Ab42)	677	0.004	193301		4.00013
6	Tg+F veh 6319 sec A.nd2	1	6319 A (hp_LAMP1)	857	0.005	265525	7.89253
7	Tg+F veh 6319 sec A.nd2	1	6319 A (hp_ThR)	312	0.0005	23844.3	0.708753
8	Tg+F veh 6319 sec A.nd2	1	6319 A (hp_Ab42)	737	0.006	323715	9.62218
1	Tg+F veh 6319 sec B.nd2	1	6319 B (ctx_ROI)	2	0.096	4.46021e+06
2	Tg+F veh 6319 sec B.nd2	1	6319 B (hp_ROI)	1	0.063	2.90018e+06
3	Tg+F veh 6319 sec B.nd2	1	6319 B (ctx_LAMP1)	827	0.007	310091		6.95238
4	Tg+F veh 6319 sec B.nd2	1	6319 B (ctx_ThR)	455	0.0005	21791.1		0.488566
5	Tg+F veh 6319 sec B.nd2	1	6319 B (ctx_Ab42)	908	0.007	317335		7.1148
6	Tg+F veh 6319 sec B.nd2	1	6319 B (hp_LAMP1)	384	0.003	127358	4.39138
7	Tg+F veh 6319 sec B.nd2	1	6319 B (hp_ThR)	143	0.0002	7755.31	0.267408
8	Tg+F veh 6319 sec B.nd2	1	6319 B (hp_Ab42)	437	0.003	120372	4.1505
Item	Source	FieldID	BinaryID	NumberObjects	BinaryAreaFraction	BinaryArea [µm²]
1	Tg+F veh 6319 sec C.nd2	1	6319 C (ctx_ROI)	1	0.082	3.87478e+06
2	Tg+F veh 6319 sec C.nd2	1	6319 C (hp_ROI)	1	0.066	3.12092e+06
3	Tg+F veh 6319 sec C.nd2	1	6319 C (ctx_LAMP1)	683	0.005	229576		5.92489
4	Tg+F veh 6319 sec C.nd2	1	6319 C (ctx_ThR)	297	0.0003	13295.2		0.343121
5	Tg+F veh 6319 sec C.nd2	1	6319 C (ctx_Ab42)	759	0.005	235601		6.08037
6	Tg+F veh 6319 sec C.nd2	1	6319 C (hp_LAMP1)	469	0.003	134176	4.29926
7	Tg+F veh 6319 sec C.nd2	1	6319 C (hp_ThR)	154	0.0002	9755.54	0.312585
8	Tg+F veh 6319 sec C.nd2	1	6319 C (hp_Ab42)	493	0.003	144579	4.63258
1	Tg+F veh 6226 sec A.nd2	1	6226 A (ctx_ROI)	1	0.097	4.77254e+06
2	Tg+F veh 6226 sec A.nd2	1	6226 A (hp_ROI)	1	0.105	5.15441e+06
3	Tg+F veh 6226 sec A.nd2	1	6226 A (ctx_LAMP1)	798	0.006	277197		5.80817
4	Tg+F veh 6226 sec A.nd2	1	6226 A (ctx_ThR)	317	0.0003	14914.9		0.312515
5	Tg+F veh 6226 sec A.nd2	1	6226 A (ctx_Ab42)	934	0.005	243837		5.10916
6	Tg+F veh 6226 sec A.nd2	1	6226 A (hp_LAMP1)	1217	0.007	361473	7.01289
7	Tg+F veh 6226 sec A.nd2	1	6226 A (hp_ThR)	528	0.001	35964.9	0.697749
8	Tg+F veh 6226 sec A.nd2	1	6226 A (hp_Ab42)	1129	0.009	421513	8.17772
1	Tg+F veh 6226 sec B.nd2	1	6226 B (ctx_ROI)	1	0.117	4.61197e+06
2	Tg+F veh 6226 sec B.nd2	1	6226 B (hp_ROI)	1	0.116	4.56078e+06
3	Tg+F veh 6226 sec B.nd2	1	6226 B (ctx_LAMP1)	808	0.008	299019		6.48355
4	Tg+F veh 6226 sec B.nd2	1	6226 B (ctx_ThR)	412	0.0005	19007.2		0.412128
5	Tg+F veh 6226 sec B.nd2	1	6226 B (ctx_Ab42)	962	0.007	274077		5.94273
6	Tg+F veh 6226 sec B.nd2	1	6226 B (hp_LAMP1)	727	0.005	203017	4.45137
7	Tg+F veh 6226 sec B.nd2	1	6226 B (hp_ThR)	243	0.0004	14846.7	0.325529
8	Tg+F veh 6226 sec B.nd2	1	6226 B (hp_Ab42)	713	0.005	214174	4.69599
1	Tg+F veh 6226 sec C.nd2	1	6226 C (ctx_ROI)	1	0.105	4.22571e+06
2	Tg+F veh 6226 sec C.nd2	1	6226 C (hp_ROI)	1	0.088	3.52564e+06
3	Tg+F veh 6226 sec C.nd2	1	6226 C (ctx_LAMP1)	761	0.007	260649		6.16816
4	Tg+F veh 6226 sec C.nd2	1	6226 C (ctx_ThR)	437	0.0005	19684.3		0.465822
5	Tg+F veh 6226 sec C.nd2	1	6226 C (ctx_Ab42)	992	0.007	262975		6.2232
6	Tg+F veh 6226 sec C.nd2	1	6226 C (hp_LAMP1)	530	0.004	149281	4.23414
7	Tg+F veh 6226 sec C.nd2	1	6226 C (hp_ThR)	213	0.0003	11087.6	0.314485
8	Tg+F veh 6226 sec C.nd2	1	6226 C (hp_Ab42)	560	0.004	155938	4.42297
1	Tg+F veh 6320 sec A.nd2	1	6320 A (ctx_ROI)	1	0.094	3.69818e+06
2	Tg+F veh 6320 sec A.nd2	1	6320 A (hp_ROI)	1	0.065	2.55718e+06
3	Tg+F veh 6320 sec A.nd2	1	6320 A (ctx_LAMP1)	748	0.006	238472		6.44834
4	Tg+F veh 6320 sec A.nd2	1	6320 A (ctx_ThR)	425	0.001	19942.5		0.539252
5	Tg+F veh 6320 sec A.nd2	1	6320 A (ctx_Ab42)	909	0.006	241681		6.53511
6	Tg+F veh 6320 sec A.nd2	1	6320 A (hp_LAMP1)	327	0.003	98564.7	3.85443
7	Tg+F veh 6320 sec A.nd2	1	6320 A (hp_ThR)	108	0.0001	5614.41	0.219555
8	Tg+F veh 6320 sec A.nd2	1	6320 A (hp_Ab42)	322	0.002	91592	3.58176
1	Tg+F veh 6320 sec B.nd2	1	6320 B (ctx_ROI)	1	0.104	4.23154e+06
2	Tg+F veh 6320 sec B.nd2	1	6320 B (hp_ROI)	1	0.074	3.03384e+06
3	Tg+F veh 6320 sec B.nd2	1	6320 B (ctx_LAMP1)	889	0.007	291810		6.89608
4	Tg+F veh 6320 sec B.nd2	1	6320 B (ctx_ThR)	500	0.001	21421		0.506224
5	Tg+F veh 6320 sec B.nd2	1	6320 B (ctx_Ab42)	1050	0.007	294330		6.95563
6	Tg+F veh 6320 sec B.nd2	1	6320 B (hp_LAMP1)	388	0.003	110010	3.62611
7	Tg+F veh 6320 sec B.nd2	1	6320 B (hp_ThR)	119	0.0001	5809.66	0.191495
8	Tg+F veh 6320 sec B.nd2	1	6320 B (hp_Ab42)	419	0.003	122440	4.0358
1	Tg+F veh 6320 sec C.nd2	1	6320 C (ctx_ROI)	1	0.106	4.38453e+06
2	Tg+F veh 6320 sec C.nd2	1	6320 C (hp_ROI)	1	0.13	5.38099e+06
3	Tg+F veh 6320 sec C.nd2	1	6320 C (ctx_LAMP1)	791	0.006	266879		6.08683
4	Tg+F veh 6320 sec C.nd2	1	6320 C (ctx_ThR)	359	0.0004	16033.4		0.365681
5	Tg+F veh 6320 sec C.nd2	1	6320 C (ctx_Ab42)	936	0.006	264350		6.02916
6	Tg+F veh 6320 sec C.nd2	1	6320 C (hp_LAMP1)	1145	0.008	328692	6.10839
7	Tg+F veh 6320 sec C.nd2	1	6320 C (hp_ThR)	405	0.001	25026.3	0.465087
8	Tg+F veh 6320 sec C.nd2	1	6320 C (hp_Ab42)	1031	0.009	391796	7.28111
1	Tg+M nim 5955 sec A.nd2	1	5955 A (ctx_ROI)	1	0.094	4.46706e+06
2	Tg+M nim 5955 sec A.nd2	1	5955 A (hp_ROI)	1	0.111	5.28734e+06
3	Tg+M nim 5955 sec A.nd2	1	5955 A (ctx_LAMP1)	765	0.006	269862		6.04114
4	Tg+M nim 5955 sec A.nd2	1	5955 A (ctx_ThR)	287	0.0002	10019.5		0.224298
5	Tg+M nim 5955 sec A.nd2	1	5955 A (ctx_Ab42)	866	0.005	240735		5.3891
6	Tg+M nim 5955 sec A.nd2	1	5955 A (hp_LAMP1)	1091	0.006	306137	5.79
7	Tg+M nim 5955 sec A.nd2	1	5955 A (hp_ThR)	422	0.0004	20504.1	0.387797
8	Tg+M nim 5955 sec A.nd2	1	5955 A (hp_Ab42)	903	0.007	320842	6.06812
1	Tg+M nim 5955 sec B.nd2	1	5955 B (ctx_ROI)	1	0.099	4.20366e+06
2	Tg+M nim 5955 sec B.nd2	1	5955 B (hp_ROI)	1	0.061	2.58837e+06
3	Tg+M nim 5955 sec B.nd2	1	5955 B (ctx_LAMP1)	763	0.005	231573		5.50883
4	Tg+M nim 5955 sec B.nd2	1	5955 B (ctx_ThR)	355	0.0003	10916		0.259678
5	Tg+M nim 5955 sec B.nd2	1	5955 B (ctx_Ab42)	1041	0.007	275271		6.54836
6	Tg+M nim 5955 sec B.nd2	1	5955 B (hp_LAMP1)	282	0.002	74280.6	2.86978
7	Tg+M nim 5955 sec B.nd2	1	5955 B (hp_ThR)	83	8e-05	3339.15	0.129006
8	Tg+M nim 5955 sec B.nd2	1	5955 B (hp_Ab42)	279	0.002	68412.2	2.64306
1	Tg+M nim 5955 sec C.nd2	1	5955 C (ctx_ROI)	1	0.086	3.63742e+06
2	Tg+M nim 5955 sec C.nd2	1	5955 C (hp_ROI)	1	0.084	3.5499e+06
3	Tg+M nim 5955 sec C.nd2	1	5955 C (ctx_LAMP1)	696	0.006	231882		6.3749
4	Tg+M nim 5955 sec C.nd2	1	5955 C (ctx_ThR)	296	0.0002	8892.15		0.244463
5	Tg+M nim 5955 sec C.nd2	1	5955 C (ctx_Ab42)	915	0.006	242206		6.65873
6	Tg+M nim 5955 sec C.nd2	1	5955 C (hp_LAMP1)	479	0.003	132284	3.72642
7	Tg+M nim 5955 sec C.nd2	1	5955 C (hp_ThR)	169	0.0002	6860.95	0.193272
8	Tg+M nim 5955 sec C.nd2	1	5955 C (hp_Ab42)	448	0.003	111477	3.14028
1	Tg+M nim 6305 sec A.nd2	1	6305 A (ctx_ROI)	1	0.106	3.8795e+06
2	Tg+M nim 6305 sec A.nd2	1	6305 A (hp_ROI)	1	0.052	1.90113e+06
3	Tg+M nim 6305 sec A.nd2	1	6305 A (ctx_LAMP1)	794	0.007	272328		7.01967
4	Tg+M nim 6305 sec A.nd2	1	6305 A (ctx_ThR)	318	0.0005	18240.4		0.470174
5	Tg+M nim 6305 sec A.nd2	1	6305 A (ctx_Ab42)	825	0.006	230529		5.94223
6	Tg+M nim 6305 sec A.nd2	1	6305 A (hp_LAMP1)	250	0.002	74000.8	3.89247
7	Tg+M nim 6305 sec A.nd2	1	6305 A (hp_ThR)	73	0.0001	4922.12	0.258905
8	Tg+M nim 6305 sec A.nd2	1	6305 A (hp_Ab42)	242	0.002	64910.8	3.41433
1	Tg+M nim 6305 sec B.nd2	1	6305 B (ctx_ROI)	1	0.098	3.94843e+06
2	Tg+M nim 6305 sec B.nd2	1	6305 B (hp_ROI)	1	0.053	2.14543e+06
3	Tg+M nim 6305 sec B.nd2	1	6305 B (ctx_LAMP1)	894	0.007	293903		7.44353
4	Tg+M nim 6305 sec B.nd2	1	6305 B (ctx_ThR)	418	0.001	24404.9		0.61809
5	Tg+M nim 6305 sec B.nd2	1	6305 B (ctx_Ab42)	925	0.007	275637		6.98091
6	Tg+M nim 6305 sec B.nd2	1	6305 B (hp_LAMP1)	311	0.002	94421.5	4.40104
7	Tg+M nim 6305 sec B.nd2	1	6305 B (hp_ThR)	109	0.0002	6652.06	0.310056
8	Tg+M nim 6305 sec B.nd2	1	6305 B (hp_Ab42)	297	0.002	83764.8	3.90433
1	Tg+M nim 6305 sec C.nd2	1	6305 C (ctx_ROI)	1	0.116	4.07416e+06
2	Tg+M nim 6305 sec C.nd2	1	6305 C (hp_ROI)	1	0.113	4.00147e+06
3	Tg+M nim 6305 sec C.nd2	1	6305 C (ctx_LAMP1)	786	0.008	289328		7.10154
4	Tg+M nim 6305 sec C.nd2	1	6305 C (ctx_ThR)	368	0.001	21324.5		0.523408
5	Tg+M nim 6305 sec C.nd2	1	6305 C (ctx_Ab42)	855	0.007	243024		5.965
6	Tg+M nim 6305 sec C.nd2	1	6305 C (hp_LAMP1)	967	0.008	270796	6.76742
7	Tg+M nim 6305 sec C.nd2	1	6305 C (hp_ThR)	359	0.001	25908.6	0.647477
8	Tg+M nim 6305 sec C.nd2	1	6305 C (hp_Ab42)	800	0.009	307194	7.67704
1	Tg+M nim 6314 sec A.nd2	1	6314 A (ctx_ROI)	1	0.097	4.05198e+06
2	Tg+M nim 6314 sec A.nd2	1	6314 A (hp_ROI)	1	0.056	2.33897e+06
3	Tg+M nim 6314 sec A.nd2	1	6314 A (ctx_LAMP1)	716	0.006	249824		6.16548
4	Tg+M nim 6314 sec A.nd2	1	6314 A (ctx_ThR)	315	0.0003	13566.5		0.334813
5	Tg+M nim 6314 sec A.nd2	1	6314 A (ctx_Ab42)	890	0.005	209674		5.17461
6	Tg+M nim 6314 sec A.nd2	1	6314 A (hp_LAMP1)	252	0.002	79906.6	3.41632
7	Tg+M nim 6314 sec A.nd2	1	6314 A (hp_ThR)	81	0.0001	4668.62	0.199602
8	Tg+M nim 6314 sec A.nd2	1	6314 A (hp_Ab42)	219	0.001	52421.8	2.24124
1	Tg+M nim 6314 sec B.nd2	1	6314 B (ctx_ROI)	1	0.105	4.32472e+06
2	Tg+M nim 6314 sec B.nd2	1	6314 B (hp_ROI)	1	0.102	4.2087e+06
3	Tg+M nim 6314 sec B.nd2	1	6314 B (ctx_LAMP1)	810	0.008	314432		7.27058
4	Tg+M nim 6314 sec B.nd2	1	6314 B (ctx_ThR)	401	0.001	21981.6		0.508278
5	Tg+M nim 6314 sec B.nd2	1	6314 B (ctx_Ab42)	850	0.005	215262		4.97749
6	Tg+M nim 6314 sec B.nd2	1	6314 B (hp_LAMP1)	635	0.005	191268	4.54458
7	Tg+M nim 6314 sec B.nd2	1	6314 B (hp_ThR)	143	0.0002	6713.47	0.159514
8	Tg+M nim 6314 sec B.nd2	1	6314 B (hp_Ab42)	547	0.003	131549	3.12564
1	Tg+M nim 6314 sec C.nd2	1	6314 C (ctx_ROI)	1	0.111	4.33532e+06
2	Tg+M nim 6314 sec C.nd2	1	6314 C (hp_ROI)	1	0.045	1.76252e+06
3	Tg+M nim 6314 sec C.nd2	1	6314 C (ctx_LAMP1)	942	0.009	336930		7.77173
4	Tg+M nim 6314 sec C.nd2	1	6314 C (ctx_ThR)	468	0.001	22983.6		0.530146
5	Tg+M nim 6314 sec C.nd2	1	6314 C (ctx_Ab42)	1073	0.007	258447		5.96141
6	Tg+M nim 6314 sec C.nd2	1	6314 C (hp_LAMP1)	225	0.002	67612.8	3.83615
7	Tg+M nim 6314 sec C.nd2	1	6314 C (hp_ThR)	67	7e-05	2925.56	0.165988
8	Tg+M nim 6314 sec C.nd2	1	6314 C (hp_Ab42)	180	0.001	43348.6	2.45947

## Sheet: Hp % area
												LAmp1
		hp % area
			1	2	3	avg						Tg+ M Veh	tg+ Fem veh	tg + M nim	tg+ F nim
veh	tg + M 6213	lamp1	4.16859	3.01829	2.412	3.19963					6213	3.19963			4.81572
veh	tg + M 6213	thr	0.115131	0.106893	0.110548	0.110858					6216	2.8245			5.4809
veh	tg + M 6213	ab42	3.36448	2.81476	2.46762	2.88229					6232	3.97708			5.44901
veh	tg+ M 6216	lamp1	3.01825	2.62401	2.83123	2.8245
veh	tg+ M 6216	thr	0.236752	0.0946772	0.0857508	0.13906
veh	tg+ M 6216	ab42	3.21544	1.78621	2.32779	2.44314
veh	tg + M 6232	lamp1	3.63941	3.41321		3.52631
veh	tg + M 6232	thr	0.0905044	0.112569		0.101537
veh	tg + M 6232	ab42	3.18166	2.74737		2.96452
nim	tg + F 6246	lamp1	4.87861	4.03784	4.80963	4.57536						ThR
nim	tg + F 6246	thr	0.174359	0.179725	0.216319	0.190134						Tg+ M Veh	tg+ Fem veh	tg + M nim	tg+ F nim
nim	tg + F 6246	ab42	3.33263	3.08049	3.48389	3.299						0.110858			0.230087
nim	tg + F 6248	lamp1	5.5997	6.44935	5.22648	5.75851						0.13906			0.2661
nim	tg + F 6248	thr	0.294218	0.294566	0.337274	0.308686						0.125811			0.327494
nim	tg + F 6248	ab42	5.49417	5.40492	5.12617	5.34175
nim	tg + F 6975	lamp1	4.76687	4.14916	4.30535	4.40713
nim	tg + F 6975	thr	0.166459	0.123051	0.150679	0.146729
nim	tg + F 6975	ab42	3.88612	3.40389	3.34165	3.54389
veh	tg+ F 6319	lamp1	7.89253	4.39138	4.29926	5.52772
veh	tg+ F 6319	thr	0.708753	0.267408	0.312585	0.429582						Ab42
veh	tg+ F 6319	ab42	9.62218	4.1505	4.63258	6.13509						Tg+ M Veh	tg+ Fem veh	tg + M nim	tg+ F nim
veh	tg+ F 6226	lamp1	7.01289	4.45137	4.23414	5.2328						2.88229			4.01952
veh	tg+ F 6226	thr	0.697749	0.325529	0.314485	0.445921						2.44314			4.80574
veh	tg+ F 6226	ab42	8.17772	4.69599	4.42297	5.76556						3.08722			5.45591
veh	tg+ F 6320	lamp1	3.85443	3.62611	6.10839	4.52965
veh	tg+ F 6320	thr	0.219555	0.191495	0.465087	0.292046
veh	tg+ F 6320	ab42	3.58176	4.0358	7.28111	4.96622
nim	tg+ M 5955	lamp1	5.79	2.86978	3.72642	4.12873
nim	tg+ M 5955	thr	0.387797	0.129006	0.193272	0.236691
nim	tg+ M 5955	ab42	6.06812	2.64306	3.14028	3.95048
nim	tg+ M 6305	lamp1	3.89247	4.40104	6.76742	5.02031
nim	tg+ M 6305	thr	0.258905	0.310056	0.647477	0.40548
nim	tg+ M 6305	ab42	3.41433	3.90433	7.67704	4.99857
nim	tg+ M 6314	lamp1	3.41632	4.54458	3.83615	3.93235
nim	tg+ M 6314	thr	0.199602	0.159514	0.165988	0.175034
nim	tg+ M 6314	ab42	2.24124	3.12564	2.45947	2.60878
			avg	lamp1/Ab42	Lamp1/ThR		AB42
veh	tg + M 6213	ab42	2.88229				Tg+ M Veh	tg+ Fem veh	tg + M nim	tg+ F nim	hp Ab42 veh	hp Ab42 nim			Ab42	ThR
veh	tg+ M 6216	ab42	2.44314				2.88229	6.13509	3.95048	3.299	2.88229	3.95048			2.88229	0.110858
veh	tg + M 6232	ab42	2.96452				2.44314	5.76556	4.99857	5.34175	2.44314	4.99857			2.44314	0.13906
nim	tg + F 6246	ab42	3.299				2.96452	4.96622	2.60878	3.54389	2.96452	2.60878			2.96452	0.101537
nim	tg + F 6248	ab42	5.34175				2.76332	5.62229	3.85261	4.06155	6.13509	3.299			6.13509	0.429582
nim	tg + F 6975	ab42	3.54389								5.76556	5.34175			5.76556	0.445921
veh	tg+ F 6319	ab42	6.13509				Lamp1				4.96622	3.54389			4.96622	0.292046
veh	tg+ F 6226	ab42	5.76556				Tg+ M Veh	tg+ Fem veh	tg + M nim	tg+ F nim	hp lamp1 veh	hp lamp1 nim			3.95048	0.236691
veh	tg+ F 6320	ab42	4.96622				3.19963	5.52772	4.12873	4.57536	3.19963	4.12873			4.99857	0.40548
nim	tg+ M 5955	ab42	3.95048				2.8245	5.2328	5.02031	5.75851	2.8245	5.02031			2.60878	0.175034
nim	tg+ M 6305	ab42	4.99857				3.52631	4.52965	3.93235	4.40713	3.52631	3.93235			3.299	0.190134
nim	tg+ M 6314	ab42	2.60878				3.18348	5.09672	4.36046	4.91367	5.52772	4.57536			5.34175	0.308686
veh	tg + M 6213	lamp1	3.19963	1.1101	28.8625						5.2328	5.75851			3.54389	0.146729
veh	tg+ M 6216	lamp1	2.8245	1.15609	20.3114						4.52965	4.40713
veh	tg + M 6232	lamp1	3.52631	1.18951	34.7294		ThR
nim	tg + F 6246	lamp1	4.57536	1.38689	24.0638		Tg+ M Veh	tg+ Fem veh	tg + M nim	tg+ F nim	hp ThR veh	hp ThR nim
nim	tg + F 6248	lamp1	5.75851	1.07802	18.6549		0.110858	0.429582	0.236691	0.190134	0.110858	0.236691
nim	tg + F 6975	lamp1	4.40713	1.24359	30.0357		0.13906	0.445921	0.40548	0.308686	0.13906	0.40548
veh	tg+ F 6319	lamp1	5.52772	0.901001	12.8677		0.101537	0.292046	0.175034	0.146729	0.101537	0.175034
veh	tg+ F 6226	lamp1	5.2328	0.907597	11.7348		0.117151	0.389183	0.272402	0.215183	0.429582	0.190134
veh	tg+ F 6320	lamp1	4.52965	0.91209	15.5101						0.445921	0.308686
nim	tg+ M 5955	lamp1	4.12873	1.04512	17.4435						0.292046	0.146729
nim	tg+ M 6305	lamp1	5.02031	1.00435	12.3812		Lamp1/Ab42
nim	tg+ M 6314	lamp1	3.93235	1.50735	22.4662		Tg+ M Veh	tg+ Fem veh	tg + M nim	tg+ F nim	hpLamp1/Ab42 veh	hp Lamp1/Ab42 nim			hp Lamp1/Ab42 bulk	hp Lamp1/Ab42 individ
veh	tg + M 6213	thr	0.110858				1.1101	0.901001	1.04512	1.38689	1.1101	1.04512			1.1101	1.24742
veh	tg+ M 6216	thr	0.13906				1.15609	0.907597	1.00435	1.07802	1.15609	1.00435			1.15609	1.482
veh	tg + M 6232	thr	0.101537				1.18951	0.91209	1.50735	1.24359	1.18951	1.50735			1.18951	1.47214
nim	tg + F 6246	thr	0.190134				1.1519	0.906896	1.18561	1.23617	0.901001	1.38689			0.901001	1.34033
nim	tg + F 6248	thr	0.308686								0.907597	1.07802			0.907597	1.32479
nim	tg + F 6975	thr	0.146729								0.91209	1.24359			0.91209	1.23861
veh	tg+ F 6319	thr	0.429582				Lamp1/ThR								1.04512	1.23047
veh	tg+ F 6226	thr	0.445921				Tg+ M Veh	tg+ Fem veh	tg + M nim	tg+ F nim	hp Lamp1/ThR veh	hp Lamp1/ThR nim			1.00435	1.32368
veh	tg+ F 6320	thr	0.292046				28.8625	12.8677	17.4435	24.0638	28.8625	17.4435			1.50735	1.57038
nim	tg+ M 5955	thr	0.236691				20.3114	11.7348	12.3812	18.6549	20.3114	12.3812			1.38689	1.47801
nim	tg+ M 6305	thr	0.40548				34.7294	15.5101	22.4662	30.0357	34.7294	22.4662			1.07802	1.36392
nim	tg+ M 6314	thr	0.175034				27.9678	13.3708	17.4303	24.2515	12.8677	24.0638			1.24359	1.26562
											11.7348	18.6549
											15.5101	30.0357
			4.54458
			0.159514
			3.12564
			3.83615
			0.165988
			2.45947
			3.83615
			0.165988
			2.45947

## Sheet: ctx % area
			1	2	3	avg
veh	tg + M 6213	lamp1	5.82948	6.0226	7.14674	6.33294
veh	tg + M 6213	thr	0.180608	0.24472	0.349084	0.258137
veh	tg + M 6213	ab42	4.85695	6.20907	7.07727	6.04776
veh	tg+ M 6216	lamp1	3.37495	4.82791	2.95673	3.71986
veh	tg+ M 6216	thr	0.103848	0.147827	0.121893	0.124523
veh	tg+ M 6216	ab42	2.36245	3.67599	2.74527	2.9279
veh	tg + M 6323	lamp1	5.70411	5.90057		5.80234
veh	tg + M 6323	thr	0.286258	0.224921		0.25559
veh	tg + M 6323	ab42	4.96668	5.10997		5.03832
nim	tg + F 6246	lamp1	7.92432	7.77539	8.12878	7.94283
nim	tg + F 6246	thr	0.236497	0.332022	0.388173	0.318897
nim	tg + F 6246	ab42	5.15567	6.19587	5.61859	5.65671
nim	tg + F 6248	lamp1	9.56396	11.3583	9.6947	10.2057
nim	tg + F 6248	thr	0.958355	0.856836	0.847068	0.88742
nim	tg + F 6248	ab42	12.4199	13.5198	12.3825	12.7741
nim	tg + F 6975	lamp1	7.59046	7.29598	7.77585	7.5541
nim	tg + F 6975	thr	0.267685	0.30979	0.283758	0.287078
nim	tg + F 6975	ab42	6.18395	6.92771	7.51916	6.87694
veh	tg+ F 6319	lamp1	4.884	6.95238	5.92489	5.92042
veh	tg+ F 6319	thr	0.162344	0.488566	0.343121	0.331344
veh	tg+ F 6319	ab42	4.00013	7.1148	6.08037	5.73176
veh	tg+ F 6226	lamp1	5.80817	6.48355	6.16816	6.15329
veh	tg+ F 6226	thr	0.312515	0.412128	0.465822	0.396822
veh	tg+ F 6226	ab42	5.10916	5.94273	6.2232	5.75836
veh	tg+ F 6320	lamp1	6.44834	6.89608	6.08683	6.47709
veh	tg+ F 6320	thr	0.539252	0.506224	0.365681	0.470385
veh	tg+ F 6320	ab42	6.53511	6.95563	6.02916	6.50663
nim	tg+ M 5955	lamp1	6.04114	5.50883	6.3749	5.97496
nim	tg+ M 5955	thr	0.224298	0.259678	0.244463	0.242813
nim	tg+ M 5955	ab42	5.3891	6.54836	6.65873	6.19873
nim	tg+ M 6305	lamp1	7.01967	7.44353	7.10154	7.18825
nim	tg+ M 6305	thr	0.470174	0.61809	0.523408	0.537224
nim	tg+ M 6305	ab42	5.94223	6.98091	5.965	6.29605
nim	tg+ M 6314	lamp1	6.16548	7.27058	7.77173	7.06927
nim	tg+ M 6314	thr	0.334813	0.508278	0.530146	0.457746
nim	tg+ M 6314	ab42	5.17461	4.97749	5.96141	5.37117
															corr AB42 ThR
			avg	lamp1/Ab42	Lamp1/ThR			AB42							AB42	ThR
veh	tg + M 6213	ab42	6.04776					Tg+ M Veh	tg+ Fem veh	tg + M nim	tg+ F nim	ctx Ab42 veh	ctx Ab42 nim		6.04776	0.258137
veh	tg+ M 6216	ab42	2.9279					6.04776	5.73176	6.19873	5.65671	6.04776	6.19873		2.9279	0.124523
veh	tg + M 6323	ab42	5.03832					2.9279	5.75836	6.29605	12.7741	2.9279	6.29605		5.03832	0.25559
nim	tg + F 6246	ab42	5.65671					5.03832	6.50663	5.37117	6.87694	5.03832	5.37117		5.73176	0.331344
nim	tg + F 6248	ab42	12.7741					4.67133	5.99892	5.95532	8.43591	5.73176	5.65671		5.75836	0.396822
nim	tg + F 6975	ab42	6.87694									5.75836	12.7741		6.50663	0.470385
veh	tg+ F 6319	ab42	5.73176					Lamp1				6.50663	6.87694		6.19873	0.242813
veh	tg+ F 6226	ab42	5.75836					Tg+ M Veh	tg+ Fem veh	tg + M nim	tg+ F nim	ctx lamp1 veh	ctx lamp1 nim		6.29605	0.537224
veh	tg+ F 6320	ab42	6.50663					6.33294	5.92042	5.97496	7.94283	6.33294	5.97496		5.37117	0.457746
nim	tg+ M 5955	ab42	6.19873					3.71986	6.15329	7.18825	10.2057	3.71986	7.18825		5.65671	0.318897
nim	tg+ M 6305	ab42	6.29605					5.80234	6.47709	7.06927	7.5541	5.80234	7.06927		12.7741	0.88742
nim	tg+ M 6314	ab42	5.37117					5.28505	6.1836	6.74416	8.56753	5.92042	7.94283		6.87694	0.287078
veh	tg + M 6213	lamp1	6.33294	1.04715	24.5332							6.15329	10.2057
veh	tg+ M 6216	lamp1	3.71986	1.27049	29.873							6.47709	7.5541
veh	tg + M 6323	lamp1	5.80234	1.15164	22.7018			ThR
nim	tg + F 6246	lamp1	7.94283	1.40414	24.9072			Tg+ M Veh	tg+ Fem veh	tg + M nim	tg+ F nim	ctx ThR veh	ctx ThR nim
nim	tg + F 6248	lamp1	10.2057	0.798935	11.5004			0.258137	0.331344	0.242813	0.318897	0.258137	0.242813
nim	tg + F 6975	lamp1	7.5541	1.09847	26.3138			0.124523	0.396822	0.537224	0.88742	0.124523	0.537224
veh	tg+ F 6319	lamp1	5.92042	1.03291	17.8679			0.25559	0.470385	0.457746	0.287078	0.25559	0.457746
veh	tg+ F 6226	lamp1	6.15329	1.06858	15.5064			0.21275	0.399517	0.412594	0.497798	0.331344	0.318897
veh	tg+ F 6320	lamp1	6.47709	0.995459	13.7697							0.396822	0.88742
nim	tg+ M 5955	lamp1	5.97496	0.963901	24.6072							0.470385	0.287078
nim	tg+ M 6305	lamp1	7.18825	1.14171	13.3804			Lamp1/Ab42							Lamp1/Ab42 bulk	Lamp1/Ab42 individ
nim	tg+ M 6314	lamp1	7.06927	1.31615	15.4437			Tg+ M Veh	tg+ Fem veh	tg + M nim	tg+ F nim	ctx Lamp1/Ab42 veh	ctx Lamp1/Ab42 nim		1.04715	1.31331
veh	tg + M 6213	thr	0.258137					1.04715	1.03291	0.963901	1.40414	1.04715	0.963901		1.27049	1.48517
veh	tg+ M 6216	thr	0.124523					1.27049	1.06858	1.14171	0.798935	1.27049	1.14171		1.15164	1.43425
veh	tg + M 6323	thr	0.25559					1.15164	0.995459	1.31615	1.09847	1.15164	1.31615		1.03291	1.38217
nim	tg + F 6246	thr	0.318897					1.15643	1.03232	1.14059	1.10052	1.03291	1.40414		1.06858	1.37454
nim	tg + F 6248	thr	0.88742									1.06858	0.798935		0.995459	1.28691
nim	tg + F 6975	thr	0.287078									0.995459	1.09847		0.963901	1.22142
veh	tg+ F 6319	thr	0.331344					Lamp1/ThR							1.14171	1.42882
veh	tg+ F 6226	thr	0.396822					Tg+ M Veh	tg+ Fem veh	tg + M nim	tg+ F nim	ctx Lamp1/ThR veh	ctx Lamp1/ThR nim		1.31615	1.47743
veh	tg+ F 6320	thr	0.470385					24.5332	17.8679	24.6072	24.9072	24.5332	24.6072		1.40414	1.53883
nim	tg+ M 5955	thr	0.242813					29.873	15.5064	13.3804	11.5004	29.873	13.3804		0.798935	1.0666
nim	tg+ M 6305	thr	0.537224					22.7018	13.7697	15.4437	26.3138	22.7018	15.4437		1.09847	1.28652
nim	tg+ M 6314	thr	0.457746					25.7027	15.7147	17.8104	20.9071	17.8679	24.9072
												15.5064	11.5004
												13.7697	26.3138
