# Supplementary material for: Oral nimodipine treatment has no effect on amyloid pathology or neuritic dystrophy in the 5XFAD mouse model of amyloidosis
Source: PLoS One. 2022 Feb 2;17(2):e0263332. doi: 10.1371/journal.pone.0263332 (PMC8809624; doi:10.1371/journal.pone.0263332)
Supplement: S5 Dataset — (XLSX) [file pone.0263332.s005.xlsx]

## Sheet: all 8 mo nimod hp
ratio of LAMP1/Ab42 for each plaque																		might be ctx!!			???
M veh									M Nimod									F veh									F Nimod
6213 A	6213 D	6213 C	6216 A	6216 B	6216 C	6323 A	6323 B	6323 C	5955 A	5955 B	5955 C	6305 A	6305 B	6305 C	6314 A	6314 B	6314 C	6319 A	6319 B	6319 C	6226 A	6226 B	6226 C	6320 A	6320 B	6320 C	6246 A	6246 B	6246 C	6248 A	6248 B	6248 C	6975 A	6975 B	6975 C
0.336313	0.108421	0.0411255	0.057	0.133	0.027	0.0884422	0.172299		0.004	0.064	0.0834181	0.199199	0.207865	0.00501002	0.251	0.00502513	0.009	0.004	0.024	0.0938865	0.022	0.036	0.00802407	0.063	0.167585	0.013	0.0353179	0.062753	0.0979325	0.006	0.0506198	0.00901804	0.065	0.224084	0.02
0.577551	0.181015	0.259569	0.0623742	0.4	0.043	0.09	0.48444		0.01	0.106014	0.156187	0.213563	0.231027	0.0192503	0.35768	0.246795	0.453838	0.00902708	0.122574	0.136	0.032032	0.046	0.038	0.0661323	0.179	0.0224949	0.160377	0.330498	0.231644	0.013	0.0953815	0.015	0.139	0.263	0.0240481
0.578864	0.212058	0.299643	0.161191	0.545935	0.174603	0.148635	0.528537		0.032	0.227679	0.180672	0.34375	0.241624	0.049	0.397603	0.254237	0.466264	0.0222447	0.215431	0.169565	0.0526316	0.0855397	0.0569106	0.330472	0.274	0.0322256	0.309623	0.369807	0.264948	0.034	0.0991984	0.046	0.226069	0.391174	0.360242
0.586248	0.214	0.479532	0.276023	0.584009	0.336905	0.15812	0.545911		0.0450902	0.328921	0.190372	0.484244	0.270896	0.061	0.47907	0.266085	0.496403	0.029	0.261161	0.180481	0.056962	0.0940919	0.0671343	0.406103	0.322818	0.0430862	0.352	0.379894	0.324138	0.159	0.171181	0.270243	0.268817	0.392045	0.391073
0.603871	0.446667	0.487633	0.283711	0.605686	0.389034	0.168776	0.546829		0.0800405	0.340802	0.220637	0.495125	0.279642	0.078392	0.515679	0.331617	0.555781	0.039	0.269397	0.327059	0.061	0.14257	0.0673684	0.44884	0.322961	0.0431294	0.470238	0.386105	0.36108	0.174468	0.179197	0.305102	0.294438	0.411765	0.396
0.630872	0.556373	0.510684	0.300128	0.615556	0.428875	0.195097	0.587412		0.0968074	0.357068	0.235354	0.526904	0.323899	0.108333	0.550725	0.350165	0.568862	0.0484359	0.295661	0.447016	0.0632124	0.147089	0.0982906	0.457323	0.352525	0.0441932	0.481081	0.413525	0.414857	0.245984	0.192017	0.341703	0.296451	0.414557	0.433735
0.641882	0.58992	0.517241	0.33367	0.674169	0.430147	0.202407	0.601543		0.123	0.385542	0.26674	0.528944	0.325953	0.129328	0.615672	0.423261	0.592148	0.0675537	0.304	0.559561	0.161	0.219376	0.105208	0.509978	0.354696	0.0715726	0.578891	0.439732	0.463992	0.303607	0.217	0.385983	0.301205	0.428889	0.468041
0.695578	0.624714	0.517803	0.441253	0.726582	0.447336	0.210177	0.603874		0.137374	0.402051	0.273034	0.563867	0.333333	0.134	0.62363	0.425031	0.627525	0.0809061	0.355828	0.570637	0.161153	0.224138	0.150923	0.542767	0.37665	0.0728953	0.629386	0.460541	0.50582	0.310924	0.21703	0.38641	0.315136	0.481941	0.477345
0.721461	0.644918	0.521	0.46735	0.747475	0.575326	0.245503	0.618429		0.144374	0.471757	0.274892	0.589074	0.373232	0.149344	0.728795	0.428571	0.630273	0.085353	0.36758	0.57732	0.166	0.227473	0.213904	0.548736	0.377123	0.0773092	0.642781	0.505447	0.544619	0.351832	0.218441	0.40367	0.361204	0.501106	0.479757
0.738063	0.649283	0.540598	0.479567	0.750978	0.598168	0.267368	0.618659		0.174874	0.518182	0.350052	0.600208	0.381793	0.165099	0.730594	0.432464	0.642619	0.133607	0.382353	0.579073	0.171171	0.228686	0.215647	0.565733	0.402746	0.0995935	0.657267	0.573304	0.651316	0.363363	0.223896	0.408393	0.369786	0.503902	0.481481
0.742	0.655901	0.547454	0.492114	0.807099	0.615213	0.267606	0.640756		0.182	0.551765	0.35197	0.607961	0.410771	0.167756	0.741313	0.44406	0.692214	0.1436	0.4	0.592551	0.171396	0.260504	0.261965	0.574034	0.415352	0.104575	0.679503	0.581874	0.656909	0.386256	0.328649	0.409905	0.376796	0.5058	0.511261
0.783699	0.705618	0.602637	0.536122	0.830488	0.633039	0.304663	0.649493		0.234801	0.593064	0.395181	0.623798	0.440049	0.244	0.769932	0.463095	0.766474	0.162248	0.450392	0.611625	0.187097	0.26247	0.283753	0.576471	0.429022	0.107322	0.686869	0.597098	0.702586	0.392987	0.330199	0.425827	0.377	0.551253	0.518824
0.79966	0.735491	0.607477	0.54902	0.833119	0.645601	0.337675	0.675464		0.237654	0.607868	0.411561	0.627859	0.459634	0.24674	0.830752	0.498357	0.788932	0.19532	0.52161	0.613707	0.199199	0.265496	0.337033	0.580682	0.430095	0.108108	0.71278	0.614754	0.722222	0.406688	0.366228	0.432821	0.398104	0.59199	0.521244
0.808	0.781184	0.616379	0.556263	0.836616	0.647505	0.349485	0.679559		0.253	0.619914	0.456906	0.659686	0.470157	0.249106	0.831754	0.502273	0.846927	0.254359	0.524838	0.625	0.200202	0.270747	0.343126	0.580925	0.435208	0.118026	0.76	0.683673	0.723944	0.41103	0.4	0.457114	0.422267	0.618546	0.522
0.811715	0.78726	0.640449	0.558788	0.889724	0.668911	0.359	0.697125		0.268	0.63109	0.458231	0.670068	0.484094	0.256356	0.846926	0.522983	0.853768	0.262	0.526115	0.626689	0.200429	0.292373	0.360524	0.59011	0.435768	0.131098	0.782937	0.716168	0.735476	0.414508	0.419355	0.469248	0.423948	0.650847	0.522044
0.815756	0.812349	0.663355	0.559152	0.909605	0.673307	0.37	0.727447		0.278008	0.633514	0.472	0.670604	0.48977	0.263466	0.855542	0.580825	0.86125	0.266332	0.5363	0.633	0.203024	0.305895	0.38207	0.62335	0.455338	0.139	0.787286	0.742515	0.78625	0.428	0.455491	0.503827	0.442055	0.655636	0.545064
0.818801	0.819462	0.702	0.575374	0.924318	0.678571	0.380896	0.746751		0.280172	0.633703	0.510911	0.705263	0.493814	0.292162	0.859353	0.605708	0.91471	0.289444	0.570975	0.646919	0.20943	0.316079	0.422442	0.632863	0.46344	0.150728	0.803103	0.768235	0.787741	0.467337	0.465116	0.529143	0.453078	0.661272	0.548212
0.82	0.835891	0.725734	0.592398	0.965686	0.683529	0.388222	0.786038		0.285549	0.661406	0.518559	0.706933	0.497783	0.299555	0.861017	0.648454	0.936774	0.300115	0.5973	0.654693	0.210526	0.325758	0.422485	0.63432	0.475322	0.157895	0.814346	0.815315	0.79978	0.501	0.476241	0.533258	0.475532	0.662791	0.554497
0.820296	0.837724	0.72838	0.607427	0.977273	0.706853	0.388421	0.811189		0.302521	0.675526	0.547619	0.713143	0.523212	0.319126	0.886108	0.663532	0.949829	0.305	0.597973	0.695312	0.215054	0.3286	0.427224	0.66343	0.477754	0.183778	0.820163	0.848444	0.827348	0.517203	0.476429	0.53527	0.51332	0.665509	0.554767
0.853147	0.865169	0.739	0.613208	0.97973	0.720648	0.511134	0.818625		0.308995	0.678043	0.551363	0.726218	0.569296	0.321966	0.92278	0.683081	0.970344	0.319202	0.598168	0.726348	0.225624	0.34106	0.428404	0.67609	0.503776	0.186975	0.846053	0.851114	0.839806	0.518438	0.479467	0.53753	0.526539	0.665848	0.557414
0.862928	0.878049	0.763216	0.613293	0.982069	0.732394	0.514851	0.836944		0.311065	0.681319	0.573751	0.730829	0.608476	0.345078	0.970513	0.686441	0.976744	0.340185	0.601966	0.730022	0.235551	0.357	0.437703	0.692857	0.517773	0.187302	0.846437	0.879552	0.862416	0.519553	0.488494	0.542707	0.531737	0.669021	0.557465
0.881007	0.880395	0.78	0.619658	0.992548	0.741557	0.536898	0.842822		0.311547	0.683333	0.585227	0.738307	0.610503	0.349087	1.02845	0.694681	0.978426	0.340491	0.630363	0.736239	0.235849	0.375551	0.44472	0.694058	0.525146	0.193648	0.848801	0.887006	0.878519	0.529944	0.494577	0.552036	0.537037	0.673645	0.558792
0.889003	0.917969	0.787879	0.645078	1.03536	0.757906	0.543432	0.852683		0.315607	0.700243	0.58764	0.750269	0.630508	0.35443	1.03069	0.704225	0.983459	0.356115	0.636829	0.749588	0.269939	0.399	0.452012	0.698454	0.537113	0.2116	0.861499	0.896226	0.887541	0.536898	0.498474	0.55248	0.563231	0.713704	0.561366
0.910319	0.918991	0.808	0.654372	1.03852	0.771527	0.563107	0.891307		0.323043	0.710718	0.588983	0.753358	0.662016	0.35518	1.0323	0.711934	0.99734	0.361588	0.649895	0.752714	0.27608	0.40281	0.457592	0.698492	0.550546	0.216189	0.862408	0.929227	0.918269	0.541215	0.501096	0.570918	0.569606	0.734192	0.565979
0.924761	0.933162	0.814054	0.662708	1.04494	0.78853	0.570833	0.898032		0.336756	0.721239	0.589071	0.781671	0.667866	0.361858	1.09007	0.712435	1.02372	0.368809	0.674419	0.757265	0.287688	0.406816	0.462185	0.716507	0.553719	0.216362	0.897727	0.965398	0.966224	0.545165	0.521637	0.582492	0.570581	0.754741	0.575
0.92716	0.948967	0.814943	0.667722	1.05571	0.78903	0.579921	0.903594		0.354701	0.724138	0.596	0.804494	0.711538	0.363147	1.11449	0.726535	1.11174	0.370868	0.678733	0.757497	0.295	0.408851	0.465768	0.721254	0.558691	0.217653	0.917589	0.975207	0.973535	0.554696	0.524404	0.582809	0.579823	0.756098	0.579755
0.930556	0.949416	0.829442	0.670213	1.06435	0.800281	0.58042	0.914946		0.364377	0.7373	0.60814	0.809375	0.735294	0.368104	1.1553	0.740834	1.1203	0.371652	0.683403	0.758777	0.299145	0.416851	0.469136	0.754557	0.580205	0.229263	0.92349	0.983936	0.976581	0.558974	0.529412	0.596713	0.582938	0.757212	0.586
0.935955	0.951807	0.848008	0.689291	1.08567	0.801913	0.581206	0.938094		0.365657	0.747851	0.615599	0.843345	0.745387	0.37246	1.18287	0.777778	1.12253	0.376931	0.684549	0.764962	0.308197	0.419816	0.470886	0.755054	0.582707	0.231481	0.942085	0.991272	0.977333	0.577436	0.530223	0.604839	0.588517	0.75894	0.59096
0.944093	0.966472	0.84814	0.719553	1.08571	0.828505	0.603613	0.948763		0.366898	0.752155	0.621981	0.847437	0.755986	0.376947	1.18302	0.794643	1.12951	0.378571	0.706695	0.766376	0.317287	0.440501	0.471922	0.756044	0.584881	0.23668	0.952201	0.997093	0.992665	0.579006	0.53915	0.612903	0.592593	0.768485	0.591565
0.945	0.975439	0.848301	0.721886	1.0991	0.859897	0.609896	0.968297		0.369543	0.770414	0.623701	0.860088	0.762486	0.383475	1.19715	0.796272	1.14446	0.382479	0.725683	0.767372	0.31741	0.446494	0.472684	0.757869	0.59854	0.238095	0.95667	1.00825	1.01415	0.58691	0.540154	0.613851	0.595137	0.789227	0.599
0.951848	0.984828	0.86	0.744186	1.1093	0.86193	0.623641	0.98308		0.376496	0.771725	0.624346	0.910238	0.771011	0.384615	1.20552	0.798942	1.14805	0.38937	0.733432	0.783784	0.325	0.458381	0.479321	0.758542	0.605102	0.239	0.97511	1.01933	1.02158	0.597162	0.547479	0.619261	0.597826	0.792982	0.601504
0.955128	0.986807	0.863717	0.746806	1.12794	0.869063	0.629013	0.988314		0.377593	0.772941	0.629131	0.910786	0.77686	0.393868	1.21788	0.801909	1.15028	0.38999	0.738123	0.788828	0.34303	0.46731	0.489422	0.760766	0.61067	0.255276	0.990148	1.01946	1.04286	0.631818	0.548947	0.630282	0.598226	0.795244	0.620123
0.956341	1.01866	0.867395	0.749746	1.1422	0.872973	0.656853	1.01042		0.379137	0.775163	0.635504	0.918421	0.789588	0.394322	1.21918	0.802469	1.16054	0.395189	0.758242	0.799531	0.345873	0.467429	0.501042	0.761968	0.620571	0.256122	0.990783	1.03395	1.0458	0.647662	0.55991	0.637232	0.602339	0.800425	0.62069
0.956439	1.04577	0.891947	0.758673	1.16005	0.873596	0.659138	1.03524		0.382483	0.789414	0.641213	0.919911	0.790393	0.402198	1.22594	0.806565	1.18812	0.398349	0.76253	0.805643	0.358115	0.481481	0.51484	0.777228	0.631222	0.257868	0.991329	1.04459	1.05442	0.658667	0.571259	0.642782	0.60545	0.813584	0.626179
0.960458	1.05048	0.893138	0.781595	1.16155	0.87909	0.669022	1.05419		0.388123	0.796651	0.653846	0.922179	0.830368	0.40257	1.23148	0.811893	1.18865	0.410284	0.771156	0.816921	0.359862	0.485396	0.522388	0.781095	0.663784	0.277481	1.03919	1.0527	1.05445	0.660574	0.587617	0.645399	0.610187	0.813927	0.62878
0.965379	1.07705	0.89568	0.787654	1.17434	0.897252	0.683853	1.06028		0.397578	0.811297	0.657734	0.931078	0.83558	0.406721	1.23309	0.874839	1.18966	0.417012	0.778125	0.820416	0.361754	0.485588	0.533573	0.785553	0.664688	0.294241	1.0625	1.06962	1.07065	0.66792	0.589286	0.654857	0.622642	0.833514	0.632335
0.966429	1.1048	0.90625	0.796748	1.18237	0.90806	0.685601	1.06922		0.398004	0.82598	0.668407	0.938534	0.842653	0.406874	1.2431	0.878415	1.18987	0.418067	0.790974	0.830743	0.371122	0.503704	0.535079	0.804786	0.678726	0.29816	1.07396	1.07835	1.07163	0.669767	0.596648	0.659679	0.623407	0.844952	0.636029
0.973573	1.10957	0.93007	0.798398	1.18548	0.912121	0.701665	1.08662		0.398985	0.835138	0.669327	0.949755	0.848761	0.424641	1.24779	0.881563	1.20194	0.419958	0.815136	0.831763	0.374749	0.51071	0.544	0.806958	0.68988	0.299145	1.07769	1.08258	1.08087	0.671262	0.599532	0.660377	0.640998	0.845679	0.638593
0.980791	1.125	0.932432	0.803738	1.20684	0.925693	0.714479	1.09579		0.429825	0.850829	0.670915	0.958869	0.85375	0.430723	1.26154	0.883871	1.24799	0.420732	0.818935	0.832962	0.376828	0.518931	0.552901	0.82134	0.70279	0.299691	1.08412	1.09639	1.09502	0.673748	0.601695	0.666667	0.644809	0.850418	0.642343
0.982374	1.21739	0.938272	0.804251	1.23301	0.925926	0.718398	1.12083		0.434647	0.860267	0.676823	0.969363	0.873418	0.455789	1.26324	0.915462	1.25073	0.441808	0.819165	0.835583	0.379384	0.549492	0.554878	0.8318	0.706725	0.305102	1.09359	1.10096	1.10069	0.675706	0.610376	0.669182	0.655797	0.859494	0.649351
0.993386	1.23354	0.953846	0.821176	1.2818	0.929354	0.718482	1.12226		0.434738	0.865132	0.685682	0.980716	0.876	0.462924	1.26421	0.917346	1.2855	0.445701	0.825359	0.840049	0.380688	0.552913	0.561905	0.84097	0.714497	0.324	1.09582	1.12121	1.10317	0.684044	0.615124	0.683258	0.674338	0.869509	0.651599
0.995943	1.25	0.95419	0.822064	1.28722	0.930295	0.762277	1.12982		0.445796	0.867045	0.695288	0.986111	0.897094	0.464623	1.27071	0.932471	1.31603	0.447046	0.829049	0.840528	0.382	0.553097	0.572536	0.854005	0.71831	0.330425	1.10096	1.12571	1.10493	0.688312	0.62069	0.700422	0.675339	0.869854	0.654196
0.996891	1.28356	0.974318	0.82766	1.29288	0.943144	0.775862	1.14192		0.448546	0.87074	0.696386	0.991292	0.901515	0.467626	1.27454	0.945844	1.40984	0.447816	0.830923	0.842912	0.387019	0.553311	0.574359	0.863248	0.724602	0.331928	1.11288	1.1372	1.11489	0.734358	0.626219	0.712247	0.680556	0.869939	0.65553
0.998466	1.33853	0.981524	0.831812	1.29582	0.947368	0.779586	1.1461		0.449772	0.871157	0.697368	1.01108	0.905149	0.477152	1.27606	0.949883	1.44259	0.449946	0.839145	0.848661	0.394764	0.559267	0.578745	0.905973	0.727989	0.339037	1.11592	1.13731	1.1165	0.740346	0.627119	0.74042	0.683168	0.875541	0.659574
1	1.36	0.986364	0.832349	1.3025	0.960606	0.802612	1.14891		0.453773	0.872314	0.703022	1.01311	0.916112	0.477371	1.2872	0.955526	1.46	0.460568	0.847208	0.850183	0.394898	0.567816	0.57906	0.914033	0.73715	0.352688	1.12178	1.14043	1.12308	0.752381	0.628049	0.749455	0.700903	0.879668	0.662621
1.02927	1.39384	0.992105	0.834625	1.30743	0.962644	0.806202	1.17152		0.465692	0.875979	0.71086	1.01564	0.93254	0.479657	1.30872	0.962857	1.46886	0.463849	0.849415	0.858852	0.40133	0.581152	0.585253	0.918392	0.739027	0.355809	1.14068	1.1528	1.12422	0.767857	0.638452	0.764081	0.713168	0.899878	0.663687
1.03365	1.40639	0.998632	0.835705	1.32344	0.969484	0.80891	1.20709		0.465795	0.886935	0.710976	1.02222	0.93765	0.48832	1.31079	0.987013	1.47029	0.479145	0.85469	0.86221	0.406475	0.59058	0.589071	0.919437	0.740175	0.363921	1.14247	1.16667	1.12437	0.776971	0.647679	0.770153	0.733742	0.902381	0.668712
1.03448	1.45847	1.00644	0.842271	1.37842	0.972303	0.822903	1.20994		0.467301	0.899782	0.71597	1.02751	0.940639	0.488649	1.33011	0.990728	1.48023	0.479365	0.866745	0.864407	0.407369	0.610417	0.59375	0.927083	0.747525	0.372222	1.1503	1.20405	1.14776	0.778716	0.652081	0.775395	0.737685	0.910061	0.673196
1.03533	1.48834	1.00885	0.849858	1.37911	0.972504	0.826899	1.21023		0.467996	0.9163	0.727503	1.02834	0.947903	0.490831	1.33987	1.01665	1.48718	0.483087	0.874063	0.884783	0.413462	0.611369	0.600454	0.948784	0.750663	0.373822	1.15663	1.21337	1.15491	0.780488	0.679669	0.775956	0.744483	0.967703	0.674121
1.03762	1.57952	1.03329	0.86	1.40236	0.97343	0.82963	1.21771		0.473008	0.933784	0.728105	1.03698	0.958968	0.49162	1.38103	1.0173	1.48952	0.483316	0.87846	0.890244	0.413613	0.611552	0.605533	0.965379	0.759569	0.385193	1.15847	1.25829	1.17164	0.784748	0.681472	0.782471	0.759417	0.967742	0.678387
1.0379	1.68739	1.04044	0.872314	1.40246	0.97541	0.845209	1.22135		0.474359	0.942105	0.733333	1.0374	0.959103	0.49711	1.39242	1.02584	1.53184	0.487414	0.879534	0.892675	0.416157	0.614744	0.607143	0.966584	0.772462	0.394015	1.15894	1.26906	1.18582	0.786598	0.685407	0.8025	0.768973	0.968523	0.683371
1.04358	1.74473	1.04412	0.874419	1.40458	0.97774	0.852975	1.22915		0.479655	0.956522	0.754042	1.04184	0.967187	0.498555	1.40495	1.03807	1.55907	0.499441	0.893701	0.893154	0.41658	0.619672	0.608025	0.969863	0.776808	0.398919	1.17764	1.275	1.18598	0.801578	0.688616	0.818956	0.776637	0.973742	0.688209
1.04633	1.7753	1.04671	0.887248	1.4064	0.989957	0.884253	1.23407		0.479675	0.961538	0.773275	1.04539	0.967611	0.499446	1.40774	1.04514	1.57679	0.510504	0.9081	0.904282	0.428254	0.623962	0.614319	0.971503	0.782407	0.401087	1.18077	1.28205	1.18798	0.805519	0.700815	0.820073	0.788783	0.981928	0.695341
1.04691	1.96813	1.06054	0.890661	1.42857	0.992928	0.888011	1.24193		0.483589	0.969032	0.779564	1.05691	0.97017	0.505364	1.41168	1.06864	1.5824	0.511501	0.910326	0.910761	0.428958	0.624161	0.626685	0.973316	0.783096	0.401445	1.18605	1.29445	1.19149	0.811014	0.718434	0.825338	0.794771	0.991119	0.705376
1.05486	2.09091	1.06717	0.892157	1.44043	0.993036	0.891971	1.25213		0.487395	1.01175	0.780842	1.0597	0.970284	0.508179	1.41548	1.07206	1.59208	0.511538	0.913815	0.917973	0.429058	0.625	0.633143	0.988736	0.783352	0.41023	1.19677	1.29463	1.19467	0.81203	0.723022	0.837398	0.807512	1.00501	0.711702
1.05522	2.32552	1.08487	0.902864	1.44245	0.99537	0.898026	1.26982		0.489722	1.01475	0.781401	1.06283	0.978202	0.508494	1.41838	1.07669	1.60187	0.512077	0.915929	0.922432	0.429471	0.63012	0.635115	1	0.785152	0.412327	1.19822	1.29463	1.20346	0.82	0.726575	0.849315	0.808454	1.01238	0.717421
1.05656	3.02115	1.0884	0.906748	1.45122	0.998713	0.902887	1.30459		0.49011	1.04768	0.783246	1.06581	0.984944	0.525188	1.42514	1.07838	1.62101	0.51222	0.92068	0.931	0.430421	0.633333	0.637378	1.0094	0.788155	0.418067	1.20219	1.30071	1.20612	0.820303	0.735537	0.852704	0.808955	1.01585	0.727483
1.05829	3.16612	1.1275	0.920366	1.48674	1	0.908935	1.30888		0.494949	1.05108	0.785799	1.08039	0.991347	0.53405	1.43248	1.0914	1.64286	0.51655	0.925599	0.932314	0.430933	0.647832	0.637455	1.02134	0.794521	0.41978	1.21983	1.30528	1.21507	0.820616	0.741546	0.854972	0.819652	1.03292	0.727642
1.05941		1.13607	0.937879	1.4934	1	0.913505	1.32233		0.497817	1.05505	0.78903	1.10458	1.00423	0.543713	1.43981	1.09542	1.6629	0.517058	0.945498	0.932432	0.43299	0.663963	0.650064	1.02987	0.795944	0.420942	1.22101	1.30746	1.22265	0.826698	0.748082	0.855146	0.820027	1.03922	0.730729
1.06138		1.13902	0.941645	1.54882	1.0176	0.921543	1.32775		0.498164	1.06089	0.793494	1.10651	1.01961	0.545847	1.44259	1.11408	1.68837	0.531961	0.958069	0.933246	0.436635	0.665941	0.651289	1.03448	0.808948	0.422222	1.22846	1.32576	1.22426	0.830667	0.750554	0.856202	0.825472	1.05605	0.733179
1.06303		1.13994	0.947712	1.5595	1.02681	0.932996	1.3317		0.504436	1.13985	0.807445	1.13155	1.03509	0.548611	1.4493	1.11486	1.75485	0.539432	0.960149	0.939439	0.440464	0.666667	0.651685	1.04145	0.809348	0.422405	1.23319	1.32838	1.23176	0.830969	0.756039	0.856209	0.829268	1.05726	0.742243
1.06402		1.14323	0.951189	1.568	1.02896	0.941595	1.33334		0.513292	1.15102	0.807542	1.1317	1.0401	0.573317	1.44955	1.13607	1.75556	0.544471	0.969475	0.940048	0.441506	0.670185	0.677725	1.05401	0.810777	0.423412	1.23969	1.33494	1.23504	0.842451	0.760125	0.857963	0.832877	1.0599	0.748723
1.06495		1.14678	0.951841	1.58167	1.03654	0.944369	1.34466		0.514888	1.15301	0.815663	1.1444	1.0475	0.574777	1.47689	1.15445	1.75967	0.550691	0.973778	0.942348	0.442606	0.680798	0.682796	1.05923	0.815657	0.425887	1.2622	1.33936	1.23697	0.843862	0.766344	0.858407	0.839398	1.06104	0.75
1.06934		1.15347	0.955923	1.58769	1.04085	0.951613	1.35333		0.515991	1.16209	0.815959	1.16448	1.05686	0.57563	1.47927	1.15659	1.76062	0.551044	0.995781	0.948787	0.444211	0.689441	0.683609	1.07867	0.818707	0.434608	1.26528	1.35106	1.24462	0.856979	0.781204	0.871254	0.848684	1.06905	0.764296
1.07051		1.15473	0.972569	1.60784	1.0416	0.964392	1.35676		0.518343	1.17252	0.821571	1.17288	1.05907	0.576471	1.49267	1.16825	1.76447	0.553965	0.998557	0.951252	0.456713	0.691244	0.689581	1.08251	0.820099	0.437838	1.27027	1.35627	1.24901	0.857546	0.78354	0.872922	0.856302	1.06914	0.771626
1.07117		1.155	0.980616	1.61407	1.04627	0.968276	1.36544		0.519126	1.18795	0.8236	1.1784	1.09383	0.577411	1.50791	1.17103	1.77079	0.559763	0.998584	0.953	0.462446	0.692951	0.69171	1.08472	0.82167	0.44733	1.27881	1.36227	1.26126	0.858916	0.795869	0.873418	0.868943	1.07287	0.773562
1.08367		1.16092	0.989744	1.61806	1.04723	0.970109	1.38272		0.519676	1.19073	0.84	1.17895	1.09834	0.585586	1.50799	1.19293	1.80112	0.564138	1.00818	0.953162	0.464961	0.700141	0.698646	1.09763	0.824249	0.450323	1.27966	1.38381	1.263	0.861619	0.802676	0.873522	0.8779	1.07733	0.776025
1.08943		1.16169	1.00649	1.63353	1.04777	0.971204	1.38806		0.519912	1.19421	0.840772	1.17908	1.09854	0.597802	1.52289	1.19504	1.84405	0.56576	1.01437	0.953252	0.467437	0.702103	0.700954	1.11082	0.829122	0.451512	1.28221	1.38438	1.26445	0.867503	0.803299	0.874294	0.893162	1.07913	0.788764
1.09364		1.16562	1.00654	1.63786	1.05082	0.982736	1.42597		0.520879	1.19718	0.857297	1.18447	1.09935	0.598477	1.5273	1.21841	1.85177	0.574289	1.03172	0.954488	0.46816	0.707617	0.701398	1.1137	0.833579	0.454252	1.28788	1.38705	1.26987	0.868874	0.805419	0.874453	0.900378	1.08793	0.795699
1.09474		1.17324	1.01463	1.64386	1.06612	0.982906	1.43226		0.532658	1.20695	0.857918	1.19495	1.10086	0.61479	1.55373	1.22087	1.86497	0.581509	1.03383	0.959	0.469828	0.711679	0.701977	1.11911	0.835566	0.456453	1.29618	1.40059	1.28017	0.872399	0.806295	0.876126	0.903305	1.11398	0.795818
1.09507		1.19512	1.01613	1.64431	1.08314	0.986357	1.44076		0.540084	1.21416	0.879177	1.19949	1.12533	0.615058	1.55655	1.2227	1.87084	0.595833	1.04212	0.959416	0.470443	0.711883	0.708661	1.11949	0.842548	0.458465	1.29838	1.44221	1.28686	0.874222	0.814408	0.878955	0.917375	1.11581	0.797439
1.10349		1.19565	1.02961	1.64815	1.08456	0.995839	1.47625		0.547756	1.23645	0.879587	1.20529	1.14307	0.621501	1.57356	1.22276	1.89574	0.601198	1.04574	0.96222	0.472325	0.712722	0.710956	1.12392	0.845614	0.463415	1.30165	1.44318	1.29937	0.877235	0.814689	0.882883	0.924731	1.11801	0.800921
1.11374		1.20062	1.03042	1.65537	1.0908	0.997494	1.50926		0.55062	1.24038	0.889946	1.21212	1.14388	0.627252	1.59859	1.23691	1.91242	0.607368	1.05414	0.967419	0.472957	0.714819	0.717489	1.12766	0.851552	0.464194	1.32794	1.44953	1.30219	0.90457	0.816623	0.883963	0.934713	1.13183	0.805276
1.12148		1.20857	1.04039	1.67327	1.13972	1.00451	1.5153		0.550857	1.24272	0.893204	1.23184	1.15562	0.631356	1.61139	1.23948	1.9172	0.612513	1.06258	0.967427	0.482124	0.718037	0.719677	1.13049	0.851806	0.467532	1.33333	1.49017	1.30556	0.908343	0.820577	0.891791	0.936646	1.13202	0.808989
1.12263		1.2352	1.04414	1.68421	1.13974	1.00873	1.53648		0.551683	1.24932	0.905575	1.24923	1.15885	0.631908	1.62803	1.24693	1.92089	0.612798	1.06503	0.973	0.483504	0.720391	0.730117	1.14286	0.853416	0.469412	1.33646	1.49293	1.31453	0.909648	0.828962	0.893617	0.937425	1.14155	0.810304
1.12551		1.23916	1.04545	1.69439	1.15355	1.0177	1.5424		0.553238	1.25604	0.906815	1.26923	1.16898	0.639759	1.65602	1.27609	1.92225	0.613889	1.06622	0.975515	0.496107	0.722944	0.73022	1.14326	0.870794	0.470252	1.33842	1.50801	1.32371	0.911942	0.844515	0.90571	0.9375	1.14337	0.816441
1.12639		1.24811	1.04756	1.70378	1.16156	1.02226	1.54441		0.554154	1.25764	0.908046	1.27971	1.18425	0.640682	1.66727	1.28364	1.94583	0.614646	1.09188	0.982673	0.503	0.727273	0.736961	1.14365	0.881313	0.472222	1.34238	1.51318	1.32938	0.924933	0.855832	0.913302	0.943925	1.14781	0.824373
1.12857		1.24924	1.04916	1.708	1.19127	1.04	1.56313		0.559524	1.28045	0.910204	1.28209	1.19424	0.641745	1.68014	1.28501	1.94947	0.615646	1.10298	0.988372	0.504541	0.739623	0.739618	1.15228	0.881463	0.475269	1.34286	1.5141	1.33379	0.925347	0.856796	0.920378	0.945293	1.149	0.827374
1.13686		1.28918	1.04993	1.74667	1.19685	1.06901	1.57515		0.559913	1.28529	0.910405	1.30257	1.21656	0.642032	1.70287	1.28775	1.9604	0.621444	1.11018	1	0.505275	0.739653	0.758962	1.15823	0.902996	0.476695	1.35863	1.53884	1.34342	0.928941	0.861714	0.924242	0.950067	1.16293	0.841932
1.13959		1.33933	1.06356	1.75917	1.20484	1.07824	1.57649		0.563152	1.32121	0.912562	1.30329	1.23474	0.642931	1.71992	1.3035	2.00208	0.624561	1.11437	1	0.508838	0.739972	0.765101	1.16385	0.910931	0.478475	1.36982	1.53957	1.34583	0.931613	0.864327	0.926316	0.950495	1.16717	0.851485
1.14113		1.34812	1.06475	1.81696	1.21633	1.08277	1.59974		0.568287	1.32718	0.932624	1.30973	1.24964	0.644918	1.73611	1.31329	2.04303	0.626638	1.11458	1.00418	0.509804	0.740185	0.771819	1.17681	0.912346	0.478903	1.37007	1.55981	1.354	0.939317	0.86569	0.928	0.959153	1.17107	0.853409
1.14717		1.36782	1.06519	1.82444	1.24061	1.08345	1.61721		0.570175	1.34106	0.94176	1.31349	1.25871	0.646991	1.748	1.31507	2.05204	0.627521	1.12138	1.00463	0.510155	0.743316	0.78626	1.17703	0.915535	0.496552	1.37109	1.60364	1.35556	0.943396	0.866667	0.929427	0.96328	1.18284	0.862187
1.15405		1.3785	1.06749	1.88269	1.24662	1.08464	1.62745		0.575991	1.34421	0.946085	1.32358	1.26067	0.652108	1.75133	1.32421	2.06652	0.643902	1.13092	1.00954	0.510373	0.750325	0.7903	1.17917	0.917169	0.497868	1.37481	1.60384	1.36551	0.945707	0.8687	0.930435	0.966276	1.19712	0.867971
1.15753		1.38801	1.07634	1.88386	1.25779	1.08757	1.63303		0.577273	1.34821	0.949932	1.35786	1.26814	0.656734	1.83897	1.33212	2.09346	0.649891	1.13176	1.01361	0.512632	0.750623	0.79668	1.19559	0.928113	0.5	1.37828	1.61796	1.36964	0.956806	0.876022	0.93149	0.971223	1.19778	0.877714
1.15921		1.3923	1.08065	1.8953	1.26199	1.0936	1.64777		0.577929	1.36222	0.951907	1.37611	1.27031	0.657143	1.84176	1.35852	2.40449	0.651515	1.1456	1.01763	0.516324	0.757009	0.799505	1.19746	0.931981	0.502137	1.3833	1.62703	1.38103	0.974811	0.882554	0.933031	0.981055	1.20235	0.885161
1.16006		1.4052	1.08824	1.91239	1.26645	1.11111	1.66514		0.587121	1.36475	0.962025	1.39334	1.27806	0.660851	1.87368	1.37243	2.44476	0.654167	1.14735	1.01974	0.527228	0.759053	0.82338	1.19766	0.946183	0.502825	1.38423	1.62759	1.39184	0.980899	0.887942	0.938053	0.981796	1.20306	0.897078
1.16095		1.42879	1.09367	1.92133	1.27162	1.1161	1.66667		0.589806	1.37255	0.973684	1.40487	1.28866	0.666237	1.87677	1.37904	2.53203	0.656499	1.15603	1.03132	0.527484	0.763089	0.827309	1.1981	0.947368	0.503876	1.40789	1.64854	1.39404	0.988342	0.894904	0.94386	0.985843	1.223	0.897727
1.16619		1.43707	1.09868	2.00803	1.28827	1.13488	1.67329		0.591278	1.37267	0.973753	1.40757	1.2971	0.667418	1.90323	1.41034	2.5641	0.661972	1.1578	1.03138	0.533405	0.775463	0.83724	1.1991	0.948941	0.507602	1.42197	1.65529	1.40133	0.994764	0.902113	0.951189	0.987915	1.22576	0.899329
1.1685		1.44509	1.10833	2.0172	1.28906	1.13636	1.68434		0.595927	1.37785	0.98234	1.42388	1.32698	0.670294	1.90476	1.41039	2.72046	0.664112	1.16779	1.04551	0.534231	0.778563	0.838095	1.19944	0.952323	0.510808	1.4537	1.68866	1.40382	1.04881	0.908267	0.95245	0.992366	1.23913	0.904709
1.16861		1.45728	1.12346	2.02058	1.31634	1.15581	1.73459		0.600252	1.37914	0.992347	1.46457	1.33062	0.671485	1.90575	1.41075	2.73276	0.667059	1.19395	1.04596	0.535581	0.781022	0.840206	1.21809	0.953787	0.513455	1.45513	1.71123	1.42359	1.04979	0.90953	0.957692	1.01068	1.24024	0.912583
1.17098		1.4705	1.12574	2.02824	1.33	1.16766	1.76842		0.601078	1.40411	0.993438	1.47473	1.34336	0.673077	1.90891	1.41339	2.80882	0.670357	1.20525	1.04723	0.537939	0.782895	0.842618	1.22549	0.966171	0.513873	1.473	1.7133	1.44053	1.05242	0.912432	0.973154	1.02276	1.25352	0.928943
1.1735		1.48358	1.12832	2.07614	1.33684	1.16987	1.78443		0.607229	1.40514	0.997131	1.47797	1.34586	0.674973	1.96398	1.41343	2.83175	0.672173	1.20546	1.0504	0.539016	0.785333	0.84769	1.22965	0.971791	0.520165	1.47487	1.72329	1.44277	1.05786	0.915462	0.982103	1.02288	1.25833	0.933852
1.17518		1.50471	1.13737	2.14461	1.33997	1.16997	1.78823		0.610526	1.412	1.00661	1.48288	1.35304	0.675734	1.97381	1.41577	2.85	0.674714	1.21485	1.0549	0.540189	0.785523	0.863362	1.23333	0.97417	0.521144	1.47612	1.72366	1.44395	1.06236	0.91712	0.98294	1.02825	1.26126	0.936
1.1825		1.50883	1.14495	2.14929	1.35749	1.1823	1.79157		0.610599	1.42166	1.02573	1.48742	1.3622	0.676023	2.05042	1.41615	2.8522	0.676667	1.21726	1.05727	0.543529	0.786557	0.871614	1.26758	0.97668	0.52506	1.47766	1.74364	1.44717	1.07191	0.920162	0.985748	1.02965	1.26748	0.936768
1.18624		1.52567	1.14697	2.1991	1.375	1.19081	1.79884		0.612176	1.42882	1.02997	1.51278	1.3657	0.682018	2.08034	1.42086	3.70902	0.678487	1.23761	1.07052	0.544578	0.794595	0.873786	1.27219	0.97973	0.533007	1.47768	1.74865	1.45167	1.08185	0.925466	0.987371	1.03907	1.27323	0.937033
1.18722		1.53084	1.15595	2.2093	1.37537	1.19199	1.80751		0.614331	1.43854	1.03632	1.53712	1.36842	0.689173	2.13551	1.42386	4.20087	0.679659	1.24251	1.07254	0.547192	0.8	0.876783	1.27575	0.980142	0.540268	1.48678	1.78571	1.45283	1.08313	0.927632	0.988079	1.05161	1.2741	0.944771
1.18887		1.58256	1.16216	2.25412	1.37838	1.19436	1.82828		0.619668	1.44845	1.03825	1.53789	1.37163	0.694352	2.16512	1.43007	4.85437	0.680587	1.24451	1.08172	0.552956	0.808042	0.89313	1.27874	0.985006	0.546667	1.49676	1.83074	1.45734	1.084	0.931848	1.00287	1.05186	1.27896	0.950336
1.1901		1.5949	1.16621	2.27578	1.3799	1.2	1.83518		0.623134	1.45623	1.03956	1.57306	1.37267	0.696803	2.18473	1.43144		0.680715	1.24965	1.08866	0.554804	0.809463	0.896635	1.28198	0.99564	0.54699	1.50161	1.87526	1.47076	1.09205	0.933735	1.01146	1.05466	1.28415	0.954545
1.1919		1.59547	1.16812	2.2782	1.38033	1.21659	1.83824		0.63109	1.47793	1.04233	1.57395	1.37908	0.696833	2.20812	1.4334		0.681818	1.25211	1.094	0.555089	0.811236	0.907812	1.29394	1.00501	0.549206	1.50313	1.88613	1.47222	1.09583	0.933989	1.01639	1.05882	1.29218	0.954545
1.2		1.60325	1.17667	2.32	1.38669	1.22078	1.84466		0.632159	1.49395	1.04494	1.5877	1.38137	0.698768	2.23622	1.43771		0.682314	1.25256	1.10012	0.555188	0.813107	0.916811	1.2968	1.0069	0.552147	1.5189	1.89901	1.47368	1.09651	0.939227	1.01969	1.07629	1.29257	0.958564
1.20405		1.6172	1.18139	2.5248	1.3958	1.22523	1.86874		0.635294	1.51443	1.04534	1.59005	1.39394	0.702673	2.34635	1.45381		0.684329	1.25417	1.1039	0.556092	0.818071	0.919622	1.29685	1.01117	0.554679	1.52202	1.9	1.47444	1.0995	0.946286	1.02239	1.08273	1.3125	0.96056
1.20443		1.68149	1.18444	2.57069	1.41168	1.22893	1.88767		0.635739	1.52093	1.05213	1.5982	1.40098	0.703924	2.42439	1.45625		0.68722	1.2601	1.10489	0.557286	0.826816	0.923308	1.30097	1.01726	0.55543	1.5247	1.90748	1.48062	1.10125	0.950296	1.02561	1.08273	1.33424	0.985411
1.20864		1.70358	1.18712	2.58777	1.41219	1.23333	1.89095		0.636798	1.52212	1.05371	1.59968	1.4023	0.70566	2.42718	1.45649		0.689038	1.26636	1.10562	0.557478	0.827086	0.926254	1.31198	1.02249	0.557416	1.52673	1.92308	1.50609	1.10331	0.958281	1.02948	1.08623	1.35139	0.986317
1.21212		1.73779	1.19048	2.61097	1.41392	1.25313	1.89112		0.641756	1.52787	1.05669	1.61059	1.40512	0.7078	2.72055	1.46168		0.68937	1.26794	1.11401	0.559229	0.839265	0.929521	1.31633	1.02503	0.561475	1.53215	2.00806	1.51839	1.10649	0.959596	1.0302	1.0874	1.35304	0.993719
1.21447		1.75752	1.19136	2.64266	1.4382	1.25871	1.91452		0.642677	1.53451	1.05698	1.66856	1.41385	0.709012	2.72951	1.47036		0.691839	1.27174	1.11737	0.560976	0.846154	0.932877	1.33576	1.03352	0.563679	1.53418	2.04989	1.52033	1.1134	0.960149	1.03937	1.09511	1.36198	1.01053
1.21726		1.76611	1.19145	2.65616	1.44179	1.26884	1.94963		0.645028	1.54253	1.0636	1.68337	1.41691	0.711328	2.73899	1.47735		0.695749	1.27778	1.12045	0.561167	0.858048	0.938804	1.33631	1.03462	0.565584	1.53716	2.0547	1.52747	1.11543	0.960916	1.03976	1.10452	1.3728	1.01102
1.21767		1.80381	1.19626	3.04248	1.44214	1.26885	1.9501		0.645585	1.5443	1.06621	1.69797	1.43605	0.711518	2.73988	1.50862		0.696552	1.28155	1.12271	0.561201	0.858696	0.947242	1.34104	1.03694	0.566038	1.53977	2.11253	1.53493	1.11838	0.963839	1.04011	1.11229	1.38274	1.01213
1.22177		1.81448	1.21374	3.09646	1.45996	1.27778	2.00348		0.647282	1.54816	1.072	1.70171	1.43728	0.711628	3.06333	1.51465		0.696732	1.28507	1.12456	0.563205	0.859316	0.949531	1.34386	1.0507	0.568421	1.54821	2.21286	1.5528	1.12301	0.971779	1.05091	1.12232	1.38462	1.01953
1.23212		1.81488	1.22169		1.46827	1.27957	2.04271		0.647597	1.55784	1.07215	1.74051	1.43985	0.711773	4.08531	1.52055		0.697168	1.28614	1.1378	0.567816	0.867667	0.951482	1.34549	1.06167	0.569402	1.55821	2.30198	1.58793	1.14321	0.973714	1.05146	1.12541	1.38755	1.02462
1.23552		1.88889	1.22603		1.46859	1.28245	2.05556		0.648924	1.59659	1.07704	1.74397	1.45719	0.71405	5.34759	1.52203		0.698675	1.29739	1.14012	0.575	0.86887	0.952381	1.34915	1.06581	0.575309	1.5618	2.31132	1.60586	1.15441	0.978324	1.0647	1.13368	1.39898	1.03149
1.23755		1.95541	1.23077		1.4778	1.28591	2.08467		0.653037	1.625	1.07905	1.7448	1.46401	0.717895		1.52234		0.701814	1.30435	1.145	0.57945	0.872593	0.953457	1.35417	1.06657	0.578141	1.56228	2.31436	1.6173	1.15656	0.982456	1.0649	1.13671	1.40057	1.05337
1.23966		1.99061	1.25079		1.48933	1.29363	2.09001		0.659686	1.66606	1.11294	1.74942	1.47555	0.719126		1.53065		0.702381	1.3142	1.14943	0.583756	0.873469	0.955529	1.35678	1.08405	0.580892	1.57234	2.32401	1.61781	1.15873	0.98642	1.06525	1.16185	1.41501	1.05364
1.24111		1.99584	1.25282		1.49025	1.29437	2.09882		0.659794	1.66608	1.11799	1.77281	1.50533	0.72467		1.53861		0.705	1.31459	1.15238	0.58526	0.884184	0.970667	1.38462	1.09556	0.581552	1.57576	2.47872	1.62643	1.18391	0.992116	1.07229	1.1812	1.41789	1.05597
1.24291		2.28883	1.25483		1.49102	1.29899	2.11344		0.664747	1.67399	1.1289	1.77299	1.51408	0.72488		1.5445		0.7075	1.31536	1.15291	0.586331	0.885965	0.972938	1.38676	1.10286	0.581595	1.57641	2.63852	1.63405	1.20223	1.00361	1.07285	1.18543	1.42767	1.05889
1.2434		3.0303	1.25519		1.49515	1.30505	2.14701		0.665803	1.67579	1.12935	1.82267	1.52753	0.733333		1.5535		0.708892	1.31719	1.15607	0.587373	0.886686	0.981199	1.3884	1.10477	0.582335	1.59143	2.9026	1.63787	1.21871	1.00936	1.07803	1.18786	1.43168	1.10541
1.25		4.59375	1.25838		1.5	1.31612	2.18879		0.669956	1.762	1.15373	1.82738	1.55532	0.738123		1.55868		0.70979	1.31978	1.16049	0.589803	0.888889	0.981506	1.39453	1.10534	0.582371	1.59235	3.62868	1.64871	1.22512	1.00942	1.07905	1.19917	1.47741	1.10815
1.25586			1.26739		1.5009	1.32337	2.20888		0.67609	1.77539	1.15444	1.85948	1.58108	0.743972		1.56778		0.71246	1.33645	1.16491	0.591346	0.890013	0.98248	1.3972	1.10976	0.582393	1.59355	7.38281	1.65567	1.22954	1.01709	1.07927	1.20185	1.47945	1.11041
1.25899			1.27248		1.51017	1.32504	2.2112		0.679909	1.77818	1.15452	1.87016	1.58601	0.75		1.57834		0.713278	1.35641	1.17002	0.591755	0.890166	0.983942	1.42114	1.11128	0.586047	1.59862		1.65636	1.23212	1.03303	1.0801	1.20499	1.48908	1.11304
1.25938			1.27491		1.51509	1.32899	2.22428		0.681672	1.83191	1.15461	1.89961	1.60076	0.75		1.58224		0.715084	1.35805	1.1731	0.592593	0.90379	0.988764	1.42244	1.11949	0.586283	1.60136		1.6589	1.23435	1.03324	1.08283	1.20875	1.49659	1.11848
1.2603			1.27788		1.51692	1.3317	2.22641		0.692571	1.84704	1.18241	1.90945	1.60536	0.752837		1.58814		0.715481	1.36134	1.17414	0.594111	0.907074	0.989086	1.42496	1.11975	0.588827	1.60297		1.68043	1.23448	1.03436	1.08987	1.21277	1.50227	1.16542
1.26581			1.2855		1.52632	1.3349	2.27388		0.696078	2.03942	1.19215	1.92609	1.60886	0.75623		1.59083		0.715719	1.36393	1.17425	0.594951	0.913309	0.994616	1.44135	1.12485	0.590047	1.60535		1.70017	1.24717	1.0451	1.0918	1.22056	1.50842	1.20208
1.26754			1.30684		1.52735	1.33536	2.28972		0.699019	2.08845	1.19734	1.93053	1.6205	0.759605		1.6069		0.71694	1.36544	1.18567	0.597938	0.917355	0.99734	1.45088	1.12972	0.59306	1.62825		1.71324	1.26087	1.04924	1.09252	1.22269	1.53506	1.20968
1.26848			1.31023		1.53162	1.33651	2.32866		0.699777	2.09314	1.20447	1.94681	1.6441	0.760221		1.62118		0.720639	1.375	1.19036	0.599744	0.919312	0.998737	1.45118	1.12975	0.596133	1.62944		1.71658	1.26325	1.05439	1.09645	1.25287	1.53621	1.22239
1.26896			1.31361		1.5626	1.35139	2.39393		0.699894	2.13559	1.20927	1.95688	1.64935	0.771635		1.62203		0.72093	1.37696	1.19101	0.602308	0.919424	0.998789	1.46997	1.13599	0.596552	1.63558		1.73619	1.27066	1.05656	1.09935	1.25296	1.53846	1.23849
1.27043			1.31434		1.56461	1.35484	2.45139		0.700216	2.22247	1.20975	1.96101	1.6572	0.773218		1.62395		0.722096	1.37918	1.20048	0.602941	0.922889	1	1.47341	1.13679	0.598434	1.63796		1.75269	1.27571	1.06294	1.11606	1.2566	1.55556	1.24516
1.27193			1.31768		1.58333	1.36686	2.52811		0.701528	2.29078	1.21448	2.01147	1.67818	0.777101		1.62416		0.72389	1.37959	1.2005	0.605651	0.928793	1.00128	1.47547	1.13866	0.602725	1.64		1.7674	1.27683	1.06944	1.11944	1.25664	1.56522	1.25952
1.28668			1.3181		1.5888	1.39058	2.56001		0.704423	2.33241	1.21782	2.02252	1.68173	0.782152		1.63652		0.72697	1.38779	1.20414	0.606593	0.93733	1.00452	1.47664	1.15226	0.605549	1.65008		1.78261	1.28235	1.07335	1.12017	1.26055	1.58277	1.2729
1.28725			1.33723		1.59781	1.39123	2.61055		0.706221	2.37008	1.22682	2.03721	1.7	0.782751		1.63818		0.72705	1.38978	1.20915	0.607277	0.938776	1.01038	1.48973	1.19542	0.609221	1.65144		1.81618	1.28593	1.075	1.12052	1.27675	1.5879	1.30017
1.28783			1.34068		1.62089	1.39292	2.64494		0.710227	2.45477	1.23131	2.0684	1.7276	0.782755		1.65217		0.729935	1.3997	1.2092	0.607516	0.946591	1.03545	1.49369	1.2147	0.60989	1.66252		1.82903	1.29315	1.07985	1.12698	1.28055	1.60174	1.3054
1.28796			1.34477		1.64641	1.39859	2.69103		0.715302	2.70506	1.2344	2.09639	1.73308	0.788337		1.66418		0.738883	1.40064	1.21114	0.607969	0.947464	1.03994	1.50842	1.22039	0.609974	1.6684		1.84746	1.29802	1.08079	1.13433	1.28754	1.61588	1.37206
1.29656			1.3457		1.64643	1.40068	2.8015		0.716861	2.7905	1.23485	2.17312	1.73835	0.788591		1.66603		0.739394	1.41335	1.21288	0.609323	0.949495	1.04139	1.51082	1.22492	0.610929	1.67254		1.88258	1.30573	1.08374	1.14192	1.28852	1.62544	1.41955
1.30208			1.34755		1.65259	1.4053	2.87756		0.717647	3.66805	1.24188	2.23202	1.75758	0.792388		1.67262		0.740741	1.41741	1.21515	0.609785	0.951938	1.0419	1.51303	1.23521	0.615029	1.67539		1.89847	1.31746	1.08797	1.14592	1.29058	1.6276	1.43667
1.30318			1.35		1.66437	1.40625	2.99444		0.717833	8.13333	1.24213	2.24561	1.7783	0.793409		1.67883		0.744222	1.434	1.22814	0.614017	0.954993	1.04439	1.5211	1.23664	0.615561	1.68959		1.9251	1.33025	1.0953	1.15034	1.29061	1.66667	1.50095
1.30417			1.37016		1.67358	1.40895	3.12491		0.722455		1.25068	2.27248	1.78938	0.797553		1.68664		0.744557	1.43546	1.22821	0.614865	0.95614	1.05502	1.52205	1.23788	0.615795	1.6955		1.94336	1.34817	1.10316	1.15082	1.29268	1.67196	1.50664
1.30473			1.37056		1.6841	1.41186	3.15206		0.728435		1.26264	2.29226	1.79032	0.798151		1.68966		0.746763	1.44635	1.23113	0.617	0.959897	1.05744	1.52492	1.24035	0.622969	1.70588		1.95161	1.35683	1.10558	1.15306	1.29746	1.70879	1.58769
1.30923			1.37081		1.71944	1.41414	3.45411		0.729017		1.28109	2.3186	1.7992	0.802213		1.7004		0.74971	1.44688	1.23451	0.62322	0.964149	1.06598	1.54976	1.24962	0.625874	1.71058		1.95633	1.35818	1.10825	1.15634	1.29902	1.71367	1.62146
1.3104			1.37099		1.72458	1.42349	3.845		0.731293		1.28403	2.46257	1.81132	0.805361		1.70183		0.749714	1.45166	1.23913	0.625	0.969977	1.06818	1.5653	1.25145	0.628719	1.73309		1.95735	1.37712	1.10881	1.1583	1.29944	1.72692	1.73034
1.31224			1.3717		1.77282	1.43045			0.732759		1.29491	2.67688	1.84783	0.810219		1.70709		0.752222	1.46691	1.23916	0.630482	0.971154	1.09037	1.58862	1.253	0.628922	1.74047		1.97619	1.37888	1.11076	1.16282	1.30534	1.74953	1.75439
1.31615			1.37559		1.79568	1.43433			0.736035		1.29718	2.92398	1.85144	0.812065		1.70946		0.752688	1.46786	1.24013	0.630835	0.972053	1.09857	1.58889	1.25875	0.629758	1.75801		2.01464	1.38347	1.11183	1.16947	1.31519	1.76165	1.76327
1.31691			1.37611		1.80337	1.44168			0.737135		1.29721	3.16016	1.88911	0.812291		1.71815		0.753715	1.46881	1.24049	0.631336	0.972565	1.10026	1.60333	1.26087	0.631579	1.75828		2.14932	1.40294	1.11722	1.16968	1.3152	1.76392	1.83755
1.32626			1.38667		1.82016	1.4467			0.737705		1.29868	3.45878	1.89753	0.816944		1.73099		0.75679	1.48037	1.24067	0.633102	0.97494	1.10069	1.61878	1.26095	0.634346	1.77231		2.18527	1.40536	1.12278	1.17403	1.31962	1.78136	1.86355
1.32802			1.38825		1.91071	1.45205			0.742303		1.30085	6.91367	1.90487	0.819672		1.73836		0.763536	1.48485	1.24149	0.634074	0.98494	1.10114	1.62045	1.26214	0.640049	1.77514		2.21303	1.42069	1.12663	1.18386	1.33213	1.79883	1.91192
1.3291			1.38867		1.92575	1.45642			0.742574		1.30992		1.92609	0.820197		1.74089		0.765933	1.48585	1.24641	0.635309	0.985696	1.10496	1.66537	1.26533	0.643914	1.79368		2.23097	1.42294	1.13273	1.19277	1.33333	1.8018	1.99715
1.33075			1.3928		1.92949	1.45814			0.743373		1.31739		1.9549	0.822704		1.74374		0.767918	1.48903	1.24912	0.638418	0.987668	1.12342	1.67343	1.27675	0.650146	1.81687		2.25945	1.42857	1.14393	1.19611	1.33805	1.80455	2.03505
1.33156			1.39378		1.96531	1.46029			0.744159		1.34106		2.01441	0.826603		1.7446		0.776869	1.50174	1.25077	0.638861	0.993119	1.13381	1.69873	1.27751	0.659341	1.86486		2.31765	1.43851	1.14803	1.19629	1.34036	1.81489	2.13537
1.33287			1.4		1.96544	1.46434			0.747561		1.35515		2.0297	0.829348		1.75		0.777528	1.50227	1.25568	0.642077	0.993162	1.13552	1.71936	1.28474	0.662907	1.88783		2.37466	1.4441	1.15245	1.19801	1.34392	1.81901	2.22921
1.35549			1.40177		1.97149	1.47727			0.747685		1.37177		2.06695	0.830025		1.75157		0.777647	1.50329	1.25697	0.642132	0.993485	1.1395	1.72584	1.28679	0.666205	1.89518		2.38265	1.44918	1.15812	1.19851	1.34891	1.82274	2.32536
1.35812			1.40233		1.9978	1.48176			0.748531		1.38333		2.07158	0.832933		1.75401		0.78121	1.50584	1.25797	0.642769	0.994702	1.14731	1.72677	1.28711	0.666262	1.93413		2.48555	1.45146	1.15902	1.20261	1.35108	1.85102	2.3388
1.35905			1.40449		2.00228	1.48404			0.749701		1.3992		2.07576	0.835749		1.75692		0.783416	1.506	1.2629	0.643132	1	1.14914	1.72688	1.28737	0.670626	1.93661		2.53316	1.46543	1.15951	1.21408	1.35619	1.92824	2.4389
1.36318			1.41653		2.16667	1.5082			0.753157		1.40747		2.08057	0.83887		1.76632		0.785166	1.54049	1.26781	0.647887	1	1.15059	1.72993	1.29105	0.670996	1.93996		2.68681	1.46721	1.15974	1.233	1.35737	1.93764	3.05495
1.37368			1.42123		2.1875	1.5298			0.754173		1.40952		2.17073	0.839286		1.77432		0.791083	1.5447	1.26877	0.658482	1.00386	1.15473	1.76937	1.29624	0.671267	1.95858		2.71003	1.47179	1.16436	1.23333	1.35897	1.95472	3.40072
1.375			1.42647		2.28713	1.55888			0.756563		1.4125		2.19178	0.839912		1.78033		0.794504	1.54693	1.27391	0.659975	1.00628	1.17436	1.78571	1.30049	0.672854	1.97406		2.73199	1.47275	1.16869	1.23722	1.36581	1.95591	5.71429
1.37552			1.43353		2.36875	1.58413			0.764563		1.42373		2.20095	0.846154		1.79694		0.794989	1.55894	1.28107	0.663403	1.0075	1.1774	1.78731	1.30988	0.67455	2.03252		2.97024	1.47756	1.17546	1.23934	1.37258	1.98988
1.38624			1.43376		2.37084	1.58453			0.771585		1.43092		2.21395	0.846252		1.80492		0.80485	1.56073	1.28139	0.664847	1.01159	1.17802	1.84512	1.31029	0.676214	2.03606		3.20388	1.4784	1.18841	1.2446	1.37402	2
1.38854			1.43762		2.44415	1.59115			0.772603		1.43816		2.3039	0.846753		1.80657		0.80532	1.56335	1.28492	0.668455	1.0124	1.18294	1.86037	1.32036	0.682899	2.04115		3.24151	1.48253	1.19022	1.25737	1.37481	2.01613
1.39689			1.43939		2.45397	1.59357			0.779126		1.44482		2.36096	0.849265		1.81101		0.807125	1.56985	1.28659	0.66886	1.01506	1.18915	1.90435	1.32196	0.684834	2.09567		3.24727	1.49527	1.19645	1.26	1.38088	2.01822
1.40273			1.44038		2.63665	1.59961			0.783784		1.44814		2.49246	0.850797		1.82143		0.808774	1.57479	1.2866	0.669504	1.01743	1.194	1.90613	1.32586	0.686788	2.11613		3.30033	1.50173	1.20593	1.26008	1.382	2.01974
1.4082			1.44304		2.72881	1.61071			0.784558		1.44904		2.60933	0.852941		1.822		0.809908	1.57759	1.28856	0.67381	1.02211	1.19784	1.93874	1.33803	0.687654	2.12415		3.34364	1.50179	1.21188	1.26101	1.3824	2.03059
1.41379			1.45675		2.79811	1.61429			0.791169		1.45502		2.68108	0.853916		1.82435		0.811037	1.58031	1.29757	0.675202	1.02832	1.19971	1.94218	1.34405	0.687982	2.15251		3.43643	1.50521	1.21622	1.26797	1.38248	2.14069
1.41447			1.46329		2.80277	1.62432			0.791457		1.47241		2.78209	0.854135		1.82435		0.813273	1.58792	1.30511	0.675204	1.02941	1.20062	1.97959	1.34609	0.691558	2.16173		4.01266	1.5264	1.21922	1.26965	1.38374	2.1555
1.41474			1.46928		2.92963	1.63538			0.795535		1.47421		2.79567	0.854354		1.83493		0.819692	1.58834	1.3071	0.676768	1.02999	1.20351	2.01296	1.36244	0.695136	2.20876		5.42391	1.53299	1.22133	1.28147	1.38602	2.19647
1.41561			1.47789		3.13929	1.643			0.799483		1.48205		2.83333	0.856631		1.84483		0.819753	1.59228	1.30917	0.679669	1.03792	1.21875	2.12195	1.36393	0.696056	2.21609		8.06452	1.534	1.22388	1.28178	1.3969	2.22439
1.42442			1.47948		3.56917	1.64811			0.799489		1.49242		3.003	0.856964		1.84698		0.824134	1.59635	1.31312	0.679842	1.04096	1.21902	2.18119	1.37325	0.696721	2.24228			1.54325	1.22496	1.28246	1.39938	2.3093
1.42451			1.48294		3.7563	1.65234			0.802168		1.49289		3.06977	0.857513		1.85746		0.830955	1.60071	1.31548	0.682353	1.04921	1.2201	2.18162	1.38526	0.70125	2.331			1.54604	1.22654	1.28547	1.40545	2.30997
1.42536			1.49583		3.76172	1.69381			0.802402		1.50151		3.12871	0.860614		1.88031		0.831683	1.6141	1.31876	0.683007	1.05413	1.22386	2.24372	1.4	0.701282	2.35356			1.55052	1.23033	1.28552	1.41003	2.3575
1.42948			1.4967		4.50698	1.734			0.804651		1.50943		3.52381	0.863402		1.88136		0.831746	1.62543	1.32148	0.685879	1.05438	1.22411	2.34171	1.42586	0.70197	2.38049			1.5591	1.23102	1.29014	1.41459	2.35849
1.44245			1.49811		7.96748	1.74818			0.80597		1.51932		3.55396	0.865155		1.88508		0.833773	1.6306	1.33105	0.686567	1.05954	1.2315	2.54017	1.42629	0.702206	2.42569			1.56406	1.23165	1.29096	1.41524	2.41598
1.45343			1.5		9.34579	1.75385			0.808219		1.54856		3.62319	0.865753		1.89354		0.834928	1.64245	1.33271	0.68931	1.0638	1.23504	2.61919	1.43461	0.702299	2.49573			1.57581	1.23333	1.29125	1.41573	2.4225
1.45714			1.50096			1.75906			0.811475		1.55556		7.42969	0.86689		1.94882		0.838384	1.64621	1.33678	0.693705	1.06638	1.24567	2.74706	1.45537	0.702497	2.50386			1.58596	1.23613	1.29614	1.41957	2.48837
1.45997			1.51914			1.76071			0.813397		1.56894			0.868071		1.95116		0.842818	1.66095	1.34312	0.69403	1.06649	1.24916	2.84911	1.46091	0.706286	2.51622			1.61526	1.2411	1.29892	1.43068	2.52525
1.46142			1.52008			1.7662			0.814007		1.58363			0.868421		1.95175		0.845547	1.67437	1.34979	0.69455	1.06957	1.25356	3.06849	1.46693	0.709115	2.56267			1.62342	1.24549	1.30283	1.43075	2.53083
1.4633			1.52019			1.77857			0.814444		1.58437			0.869249		1.95294		0.846063	1.68182	1.36791	0.696341	1.07557	1.25588	3.23256	1.47795	0.70929	2.60989			1.6414	1.24848	1.30694	1.44522	2.54023
1.48077			1.52523			1.78245			0.819427		1.62044			0.870185		1.96659		0.847368	1.68938	1.36821	0.696872	1.08	1.25589	6.76515	1.47883	0.710671	2.65556			1.64965	1.24849	1.30909	1.44759	2.5978
1.4979			1.52577			1.79532			0.82277		1.62156			0.87469		1.975		0.848202	1.7	1.37426	0.69697	1.0826	1.25637	6.84672	1.48248	0.711944	2.66756			1.66605	1.25529	1.31148	1.45141	2.83523
1.50452			1.53333			1.79694			0.824943		1.63253			0.879733		2.00701		0.848366	1.74386	1.37435	0.698727	1.08517	1.26172		1.48776	0.716489	2.67751			1.66946	1.2614	1.3123	1.45347	3.04281
1.51064			1.53356			1.80748			0.825275		1.65517			0.879781		2.00847		0.848974	1.75149	1.37778	0.70838	1.08836	1.27724		1.50641	0.717548	2.75487			1.67082	1.26167	1.32378	1.46235	3.59712
1.51515			1.53368			1.81624			0.826142		1.66817			0.887768		2.00879		0.850797	1.79608	1.38023	0.710828	1.09155	1.28073		1.50683	0.722877	2.88081			1.68866	1.26284	1.32492	1.46379	3.95708
1.51707			1.54145			1.84096			0.828777		1.66992			0.892102		2.02893		0.851319	1.81414	1.39675	0.710918	1.09509	1.28955		1.51038	0.724059	2.99099			1.70568	1.26959	1.32748	1.46434	4.34061
1.52006			1.55327			1.85459			0.829146		1.68901			0.892791		2.0678		0.855629	1.81516	1.40252	0.71125	1.09551	1.29083		1.51246	0.724218	3.0303			1.74026	1.27143	1.33428	1.46746	7.46617
1.52901			1.55772			1.86512			0.831953		1.6941			0.896355		2.07654		0.856436	1.82129	1.41044	0.713772	1.09695	1.30915		1.51594	0.724891	3.09317			1.75365	1.27402	1.33786	1.47642	8.77982
1.53115			1.56707			1.88235			0.832753		1.70427			0.898241		2.10627		0.857341	1.83824	1.41468	0.714286	1.09798	1.31358		1.52534	0.725515	3.94444			1.79962	1.27547	1.34725	1.47861
1.53374			1.56846			1.89506			0.833747		1.71626			0.898284		2.11779		0.857765	1.84291	1.42424	0.716233	1.09905	1.31952		1.54246	0.727372	6.0719			1.83034	1.27698	1.35304	1.48142
1.54484			1.57524			1.90167			0.834171		1.76641			0.898361		2.12529		0.858396	1.85802	1.42834	0.718218	1.09906	1.32264		1.54344	0.734624				1.84536	1.28261	1.36646	1.48193
1.55258			1.58444			1.91723			0.834816		1.77978			0.898389		2.16121		0.862295	1.87555	1.43731	0.718648	1.10596	1.32492		1.54446	0.736779				1.84843	1.28553	1.37733	1.50239
1.55778			1.58582			1.91747			0.83818		1.78659			0.899478		2.16331		0.862994	1.87681	1.44118	0.719472	1.10882	1.33733		1.56882	0.737624				1.87016	1.28593	1.3808	1.50299
1.56007			1.59082			1.93548			0.841448		1.79211			0.9		2.18203		0.863014	1.88632	1.44208	0.722345	1.11295	1.34426		1.61887	0.73891				1.89451	1.28853	1.38298	1.50383
1.56441			1.60494			1.93668			0.846485		1.8			0.90099		2.19104		0.868118	1.89079	1.44328	0.724528	1.11592	1.34438		1.63222	0.739011				1.89881	1.29401	1.38397	1.50562
1.56661			1.60967			1.93802			0.847716		1.8215			0.901619		2.19318		0.87069	1.90979	1.44462	0.725513	1.13483	1.3476		1.65763	0.741546				1.95464	1.29584	1.38898	1.53176
1.57227			1.61844			1.94305			0.848045		1.82397			0.903023		2.20708		0.870968	1.91778	1.4556	0.725788	1.13987	1.34775		1.67886	0.743888				1.96815	1.29717	1.393	1.54605
1.57576			1.62271			1.95843			0.849282		1.86542			0.903822		2.20935		0.87217	1.92647	1.46843	0.725951	1.1446	1.34923		1.71657	0.74462				1.97	1.29857	1.40981	1.56169
1.57729			1.64118			2.00202			0.854819		1.87551			0.907104		2.22564		0.874372	1.9332	1.48744	0.726174	1.14923	1.36378		1.73402	0.74692				1.97684	1.30122	1.41246	1.57368
1.5792			1.64122			2.00205			0.854839		1.89558			0.909561		2.25635		0.87594	1.95105	1.4894	0.730606	1.15054	1.36634		1.76827	0.749398				2.00775	1.30473	1.41639	1.575
1.57977			1.65289			2.00415			0.857143		1.96352			0.909877		2.2644		0.880215	1.962	1.51286	0.736424	1.15504	1.36815		1.7707	0.750646				2.02049	1.30506	1.4189	1.5757
1.58317			1.65992			2.0051			0.861559		1.99115			0.910273		2.30488		0.880353	1.98598	1.51569	0.738232	1.15838	1.36824		1.77193	0.7507				2.02642	1.31118	1.42062	1.58103
1.58566			1.67269			2.08696			0.861689		1.99307			0.910916		2.3186		0.880756	1.99163	1.51818	0.739905	1.15971	1.37071		1.77318	0.751825				2.03609	1.31299	1.42114	1.58528
1.60946			1.68265			2.11951			0.863346		2.01489			0.914201		2.35849		0.881437	2.02151	1.51976	0.74557	1.16391	1.37194		1.80337	0.75378				2.03863	1.3131	1.4213	1.58553
1.62295			1.68323			2.13062			0.864151		2.09501			0.914604		2.36905		0.882277	2.03846	1.52305	0.748307	1.16493	1.37664		1.81359	0.757969				2.06266	1.32195	1.43405	1.58833
1.625			1.68836			2.15138			0.864865		2.10846			0.918854		2.37057		0.883273	2.04915	1.52557	0.749068	1.16774	1.37805		1.81489	0.758364				2.06388	1.32315	1.43942	1.60036
1.62602			1.69161			2.15468			0.870146		2.12925			0.922316		2.38158		0.887514	2.05596	1.52905	0.749712	1.17325	1.37829		1.86735	0.760241				2.10865	1.32656	1.44024	1.6032
1.62866			1.70975			2.16331			0.876289		2.14624			0.925532		2.43521		0.890889	2.07223	1.53409	0.751263	1.17404	1.39074		1.8998	0.76129				2.13507	1.32998	1.44255	1.60757
1.63203			1.718			2.17249			0.882427		2.1566			0.925926		2.46774		0.892593	2.08	1.53554	0.753012	1.18103	1.39927		1.94781	0.761494				2.14824	1.33579	1.44783	1.60862
1.63666			1.72353			2.20241			0.882872		2.19953			0.930292		2.47532		0.892642	2.08475	1.53958	0.755924	1.18222	1.40264		1.96862	0.761635				2.15085	1.33624	1.45672	1.63346
1.65289			1.73592			2.24378			0.883298		2.22829			0.932796		2.5		0.897297	2.09914	1.54068	0.757985	1.18254	1.40359		2.01609	0.762211				2.15686	1.34173	1.45956	1.63538
1.65541			1.73695			2.28084			0.885604		2.24091			0.933702		2.52125		0.898305	2.13391	1.54083	0.758667	1.18269	1.40536		2.03252	0.768262				2.1645	1.34389	1.46109	1.6359
1.66272			1.74088			2.28087			0.887624		2.33645			0.937343		2.53944		0.898689	2.15263	1.544	0.760652	1.18323	1.42059		2.08486	0.770972				2.18681	1.34409	1.46293	1.66159
1.68897			1.74239			2.30402			0.887805		2.41439			0.937888		2.55193		0.899194	2.15952	1.54511	0.761194	1.1909	1.422		2.08798	0.772432				2.19347	1.34783	1.48224	1.67577
1.69205			1.74903			2.34828			0.89357		2.48139			0.938462		2.58599		0.901163	2.16336	1.54545	0.761236	1.19304	1.4297		2.13753	0.773212				2.22759	1.34984	1.49109	1.67754
1.69433			1.75362			2.39173			0.893591		2.55655			0.942335		2.6		0.901324	2.1746	1.5528	0.762082	1.1932	1.43238		2.18242	0.773836				2.23515	1.35023	1.49905	1.69838
1.69772			1.75734			2.39266			0.894466		2.61097			0.951857		2.60182		0.903266	2.18	1.5599	0.763224	1.19405	1.44623		2.21508	0.775463				2.23873	1.35404	1.50289	1.72676
1.70053			1.76762			2.42553			0.904762		2.61478			0.952116		2.61867		0.907563	2.22398	1.56322	0.763456	1.19931	1.44882		2.23295	0.77597				2.35208	1.35511	1.51171	1.73636
1.70811			1.77637			2.45135			0.905488		2.63855			0.953968		2.71554		0.908654	2.24242	1.56645	0.763661	1.20107	1.45915		2.24824	0.77657				2.45844	1.3681	1.51184	1.75131
1.71587			1.77799			2.51913			0.907125		2.64873			0.956798		2.74383		0.909924	2.29048	1.57978	0.764045	1.20388	1.46379		2.25806	0.776667				2.46883	1.37296	1.52122	1.76588
1.72414			1.78144			2.53678			0.91069		2.82555			0.966709		2.77273		0.910467	2.3209	1.58678	0.76781	1.21104	1.46708		2.43557	0.779487				2.58108	1.37479	1.52705	1.76679
1.73211			1.78253			2.5974			0.912485		2.94985			0.97096		2.77358		0.912583	2.34949	1.58791	0.769328	1.21502	1.46946		2.67742	0.787185				2.65882	1.3771	1.54803	1.78288
1.73674			1.79688			2.70977			0.918072		2.97436			0.972715		2.86744		0.915254	2.5641	1.5974	0.770449	1.21938	1.4701		2.71781	0.787808				2.85588	1.38007	1.55102	1.78333
1.73982			1.79888			2.71914			0.918159		3.14386			0.976161		2.92675		0.915493	2.61947	1.60156	0.770751	1.21985	1.47068		2.75706	0.790698				2.89068	1.3864	1.56102	1.79317
1.75062			1.7996			2.74648			0.918994		3.28947			0.977496		2.93015		0.918854	2.66857	1.62866	0.771137	1.22325	1.47692		2.77581	0.793743				3.02154	1.39269	1.56985	1.79418
1.75403			1.80943			2.85614			0.923367		4.50909			0.980545		3.09441		0.919403	2.6875	1.63269	0.772926	1.22928	1.4781		3.02465	0.795844				3.13149	1.40062	1.5725	1.80534
1.75676			1.8159			3.12171			0.937653					0.982256		3.10653		0.920742	2.73699	1.64474	0.7763	1.23056	1.47849		3.63636	0.799742				3.15359	1.40924	1.58738	1.80942
1.75746			1.81641			3.40411			0.941928					0.99187		3.19703		0.922882	2.73864	1.65136	0.778781	1.23893	1.48525		3.70992	0.80072				3.24832	1.41444	1.61869	1.81046
1.77632			1.81837			3.40636			0.947771					0.996462		3.50182		0.923483	2.78711	1.66603	0.779974	1.24535	1.49244		4.75362	0.80091				3.82308	1.4199	1.6281	1.81909
1.78528			1.82227			3.74532			0.948207					1		3.53333		0.926065	2.87576	1.6773	0.780571	1.24662	1.49427		5.88235	0.806452				3.96813	1.42056	1.64023	1.83544
1.78891			1.82996			4.08155			0.951515					1.00259		3.66807		0.929952	2.95732	1.67832	0.782609	1.24861	1.4943		6.92806	0.807564				4.10549	1.42314	1.66667	1.8425
1.79196			1.8457			4.34562			0.95221					1.00552		3.67635		0.931789	2.975	1.7279	0.783591	1.25586	1.50419			0.812265				4.17573	1.42788	1.68611	1.86089
1.79234			1.85903			4.42593			0.952318					1.00765		3.80408		0.932961	3.17966	1.73995	0.783654	1.25718	1.5122			0.820382				4.45982	1.43046	1.68736	1.88354
1.82261			1.86057			7.55285			0.952381					1.00784		4.4		0.933417	3.67407	1.74725	0.78836	1.26273	1.53355			0.824147				7.93651	1.43123	1.68739	1.90465
1.82873			1.92324			8.40336			0.95326					1.01301		4.57353		0.933998	3.79693	1.76033	0.790728	1.26576	1.54174			0.825322					1.44158	1.69153	1.90613
1.83119			1.94737						0.953995					1.01306		4.67179		0.936486	4.20909	1.78571	0.791005	1.26641	1.54618			0.827357					1.44351	1.73695	1.9112
1.8315			1.98922						0.957233					1.0134		4.95522		0.937346	6.28758	1.79856	0.791026	1.26941	1.55144			0.82793					1.4456	1.75231	1.91205
1.85214			1.99309						0.958175					1.01693		6.83688		0.939234	7.0922	1.84502	0.793506	1.27006	1.55856			0.831234					1.44668	1.76164	1.91561
1.8631			2						0.959239					1.02009				0.944882	8.44068	1.85185	0.794984	1.27027	1.5601			0.833333					1.44729	1.78696	1.92149
1.86567			2.02391						0.96051					1.02189				0.947561	9.40385	1.8526	0.802267	1.27361	1.56208			0.833563					1.44966	1.79424	1.92695
1.8856			2.02516						0.968703					1.02807				0.948207		1.87302	0.803812	1.27965	1.57679			0.835742					1.45628	1.79764	1.95098
1.88588			2.04313						0.969158					1.03097				0.949495		1.9497	0.804147	1.28165	1.59369			0.842541					1.45687	1.80832	1.95726
1.89313			2.04907						0.971622					1.03109				0.949802		2.02277	0.80422	1.2844	1.60279			0.84375					1.46575	1.83241	1.96937
1.89394			2.06202						0.972141					1.03138				0.950646		2.02421	0.805298	1.28527	1.62963			0.844059					1.46631	1.86019	1.98869
1.89855			2.08057						0.973848					1.03184				0.954897		2.02429	0.810127	1.28617	1.64024			0.844884					1.46644	1.86558	2.03055
1.92457			2.11033						0.975839					1.0323				0.955927		2.0284	0.813245	1.28671	1.64346			0.844893					1.47627	1.89011	2.05714
1.93053			2.13659						0.977752					1.03458				0.957746		2.03252	0.817073	1.28939	1.6655			0.846072					1.4849	1.92118	2.09342
1.94196			2.17805						0.978378					1.03979				0.963235		2.10526	0.820287	1.28976	1.68609			0.849116					1.48872	1.92233	2.09402
1.94336			2.17865						0.981043					1.04012				0.965875		2.11009	0.821832	1.29494	1.70034			0.853268					1.49359	1.93411	2.14221
1.95249			2.1844						0.984106					1.0409				0.969843		2.15217	0.823105	1.29636	1.70961			0.85346					1.49673	1.94553	2.15618
1.95663			2.1956						0.985075					1.04162				0.975936		2.16368	0.823884	1.29967	1.71667			0.855542					1.49918	1.94824	2.16776
1.9739			2.23934						0.988904					1.04348				0.978065		2.16463	0.824242	1.3056	1.72855			0.855844					1.51008	1.96643	2.17815
1.98413			2.28606						0.990127					1.04551				0.981638		2.18765	0.82449	1.31183	1.73547			0.858164					1.51607	1.97704	2.26545
2.01613			2.30867						0.99564					1.04657				0.988423		2.22513	0.82523	1.32014	1.77528			0.861423					1.52087	1.97942	2.26551
2.03357			2.31969						0.995677					1.04907				0.989319		2.26498	0.827316	1.32542	1.78224			0.862891					1.53188	1.99179	2.30467
2.08315			2.36962						0.996063					1.05041				0.990424		2.2825	0.828099	1.33003	1.78244			0.863506					1.54104	1.99568	2.33573
2.08352			2.38874						0.997509					1.05092				0.996433		2.31163	0.830832	1.34305	1.79458			0.864009					1.54323	2.00602	2.3719
2.12384			2.40394						0.998536					1.05158				0.997257		2.31649	0.835509	1.34891	1.79798			0.864238					1.54611	2.04244	2.37403
2.20448			2.40599						1					1.05556				0.998797		2.4548	0.836806	1.35103	1.80256			0.86606					1.54781	2.05581	2.47312
2.21239			2.40633						1					1.06095				1.00155		2.58284	0.838109	1.35156	1.80328			0.866213					1.54806	2.06186	2.56667
2.22222			2.44681						1					1.0659				1.0087		2.59118	0.840491	1.35958	1.80808			0.866422					1.55236	2.12975	2.5814
2.23563			2.49709						1.00376					1.06737				1.01036		2.6178	0.842448	1.35977	1.8125			0.869505					1.56014	2.13704	2.82875
2.27809			2.51744						1.00446					1.06798				1.01519		2.77778	0.843301	1.36394	1.8133			0.869723					1.56223	2.14624	2.86269
2.30947			2.51928						1.00635					1.06992				1.01541		2.84091	0.84399	1.37026	1.81441			0.871737					1.56336	2.19205	2.98382
2.33448			2.52062						1.00635					1.07011				1.01596		2.97391	0.846774	1.39116	1.83135			0.873039					1.56918	2.24719	3.30739
2.34521			2.52308						1.00775					1.07133				1.01658		3.16098	0.852725	1.39652	1.84188			0.873054					1.5725	2.28438	3.32226
2.41734			2.64881						1.01507					1.07517				1.01986		3.24373	0.854345	1.40754	1.85714			0.876126					1.58022	2.31421	3.63071
2.43928			2.66382						1.01928					1.08507				1.02375		3.56538	0.854522	1.41118	1.86373			0.876945					1.58736	2.32668	4.27468
2.44751			2.69333						1.01997					1.09517				1.02593		4.58947	0.854839	1.41582	1.90531			0.886525					1.58772	2.33568	4.59574
2.6442			2.70659						1.02101					1.096				1.02621		5.3262	0.85533	1.417	1.91814			0.887484					1.58997	2.35208	5.42935
2.73451			2.75371						1.02961					1.09892				1.03307			0.857697	1.4186	1.9225			0.887601					1.59667	2.5	6.43066
2.85799			2.80831						1.03353					1.09952				1.04201			0.861878	1.42401	1.93379			0.888095					1.60748	2.58133	7.85039
2.89017			2.81138						1.03467					1.10098				1.04465			0.862518	1.44014	1.9385			0.890625					1.61694	2.64533	7.90909
2.90588			3.01548						1.03648					1.10555				1.04823			0.864829	1.44501	1.95127			0.895782					1.62027	2.94925
2.93713			3.11254						1.03911					1.11008				1.05172			0.866856	1.4571	1.95279			0.896386					1.64079	3.0581
3.05455			3.13978						1.0397					1.11111				1.05256			0.867235	1.45917	1.95495			0.896552					1.66084	3.16825
3.28958			3.20848						1.04037					1.11494				1.05569			0.870416	1.46986	1.96049			0.902471					1.66197	4.60829
3.41365			3.22476						1.04582					1.11625				1.05634			0.873684	1.47619	1.98952			0.903546					1.66951	4.85938
3.51587			3.46863						1.04819					1.11888				1.05956			0.874851	1.47723	1.99134			0.903756					1.67048	8.0813
3.55872			3.648						1.05187					1.11891				1.06038			0.875604	1.48081	2.00222			0.903915					1.67266	8.40336
5.0073			3.79825						1.05232					1.12264				1.06125			0.876119	1.48925	2.00719			0.905492					1.67844
5.94366			4.97512						1.05418					1.12398				1.063			0.877005	1.4911	2.00754			0.90625					1.67966
6.77536			5.82911						1.06134					1.12435				1.06412			0.882993	1.49198	2.05			0.911348					1.67985
			7.35338						1.06565					1.13298				1.06786			0.885886	1.50355	2.06473			0.913265					1.69025
			7.79167						1.06902					1.14074				1.06841			0.885915	1.50489	2.06494			0.914321					1.71082
			9.93939						1.07692					1.14093				1.06986			0.887427	1.52518	2.07128			0.914446					1.71869
									1.07932					1.14326				1.07289			0.888235	1.53114	2.10353			0.914553					1.71979
									1.08291					1.14334				1.07376			0.888305	1.53409	2.12174			0.915025					1.74115
									1.08516					1.14463				1.07873			0.889619	1.53965	2.12219			0.922527					1.74815
									1.09053					1.14476				1.08201			0.889688	1.54107	2.13303			0.923913					1.74955
									1.09069					1.14641				1.08225			0.889952	1.54367	2.15034			0.924638					1.75208
									1.09104					1.14691				1.08623			0.891613	1.55067	2.15789			0.924681					1.75397
									1.09189					1.15097				1.08969			0.893189	1.55932	2.17544			0.926829					1.77256
									1.09571					1.152				1.09151			0.894295	1.56107	2.18502			0.928471					1.80041
									1.09957					1.1544				1.0929			0.897778	1.57333	2.20548			0.935723					1.80374
									1.10015					1.15533				1.09501			0.901682	1.57966	2.38058			0.936563					1.81595
									1.1006					1.15607				1.09958			0.906699	1.58554	2.38554			0.936652					1.82495
									1.1018					1.15892				1.10013			0.909425	1.59411	2.4164			0.936675					1.83301
									1.10345					1.15921				1.10027			0.916968	1.60272	2.44737			0.938042					1.83865
									1.11082					1.16358				1.10298			0.917127	1.60289	2.45479			0.939925					1.84877
									1.11176					1.1653				1.10368			0.921175	1.6049	2.53406			0.942613					1.84879
									1.11192					1.16547				1.11634			0.922644	1.6125	2.60434			0.942895					1.85249
									1.11408					1.16942				1.12005			0.923277	1.61664	2.61272			0.946701					1.85847
									1.1142					1.1701				1.12184			0.923353	1.61702	2.63712			0.948201					1.86142
									1.12015					1.17615				1.12579			0.925	1.62563	2.70402			0.948931					1.8668
									1.12205					1.17785				1.1284			0.925684	1.64751	2.80112			0.950867					1.87298
									1.1296					1.18306				1.13314			0.927083	1.65445	2.81739			0.952214					1.87824
									1.13137					1.18377				1.13448			0.933775	1.67007	2.94526			0.954545					1.87952
									1.13417					1.18425				1.13501			0.938089	1.67702	2.96594			0.954967					1.89669
									1.13571					1.19355				1.13729			0.939198	1.68773	3.21223			0.955083					1.90476
									1.13644					1.19629				1.13947			0.939477	1.69231	3.32517			0.957921					1.90486
									1.13656					1.1965				1.13957			0.940146	1.70362	3.33333			0.960396					1.9117
									1.1371					1.20093				1.14448			0.942127	1.71076	3.52174			0.961492					1.91224
									1.14099					1.20175				1.14528			0.943483	1.71589	3.57609			0.962785					1.92449
									1.14346					1.20234				1.14608			0.94457	1.73782	3.62452			0.964591					1.92473
									1.14549					1.20567				1.14941			0.951327	1.74296	3.74131			0.966013					1.92593
									1.14826					1.20713				1.14962			0.952489	1.74656	3.78244			0.966533					1.95022
									1.14932					1.20887				1.15396			0.953586	1.7526	4.19196			0.96845					1.95287
									1.15208					1.20909				1.15512			0.955017	1.76306	4.37445			0.970588					1.95893
									1.15464					1.2093				1.15568			0.959938	1.7633	4.8913			0.977578					1.96421
									1.15476					1.21273				1.16179			0.962963	1.764	5.17964			0.977951					1.97628
									1.15574					1.21572				1.16766			0.96319	1.77895	8.54701			0.979675					2
									1.15802					1.22042				1.16896			0.965361	1.79025				0.980344					2.03893
									1.16276					1.22853				1.17323			0.966452	1.79159				0.980645					2.04719
									1.17231					1.23226				1.17562			0.966618	1.80266				0.983173					2.04933
									1.17391					1.233				1.18087			0.968338	1.80404				0.984146					2.05111
									1.17957					1.23397				1.1837			0.97094	1.80753				0.989488					2.05252
									1.18069					1.23529				1.18889			0.971768	1.81038				0.989677					2.05907
									1.18106					1.23864				1.18911			0.973618	1.81237				0.990667					2.08386
									1.18142					1.23883				1.19247			0.977157	1.81356				0.990826					2.14894
									1.18232					1.24045				1.19296			0.981241	1.81667				0.992021					2.15166
									1.1875					1.25403				1.1933			0.985372	1.81783				0.993188					2.16228
									1.19178					1.25638				1.19686			0.986464	1.81818				0.994211					2.18962
									1.19215					1.25672				1.19818			0.987135	1.83027				0.995238					2.23317
									1.19647					1.25778				1.19845			0.988113	1.84134				0.99734					2.2476
									1.20051					1.26102				1.20253			0.989643	1.84283				0.997628					2.26728
									1.20143					1.2618				1.20294			0.991655	1.86555				1					2.28109
									1.20332					1.26456				1.20793			0.992147	1.86762				1.00274					2.2864
									1.20357					1.26516				1.20804			0.993781	1.88309				1.00902					2.30324
									1.20571					1.26928				1.21102			0.994751	1.88469				1.01107					2.30357
									1.20694					1.27656				1.21103			0.997429	1.88703				1.01138					2.31218
									1.20735					1.27866				1.21572			1.00378	1.89978				1.01236					2.31759
									1.20893					1.27943				1.21596			1.00499	1.9038				1.01639					2.34304
									1.21282					1.28037				1.21844			1.00502	1.90909				1.01778					2.36019
									1.22091					1.28254				1.22775			1.0062	1.93498				1.01786					2.36082
									1.22586					1.28509				1.23225			1.00629	1.94159				1.01832					2.41111
									1.22671					1.28811				1.23344			1.00734	1.96372				1.02436					2.47761
									1.22709					1.29154				1.23494			1.00979	1.96396				1.02677					2.48663
									1.2378					1.29675				1.23699			1.01007	1.98583				1.02699					2.5
									1.23853					1.2968				1.24166			1.01053	2.02045				1.02862					2.52865
									1.24017					1.2973				1.24277			1.0112	2.0262				1.02908					2.53646
									1.24586					1.29825				1.24373			1.01128	2.05479				1.03046					2.54178
									1.25					1.30449				1.24733			1.01183	2.06432				1.03307					2.54474
									1.25314					1.30582				1.25			1.01302	2.08079				1.03351					2.59358
									1.25802					1.30599				1.25421			1.01602	2.08229				1.03361					2.65517
									1.26061					1.30695				1.25482			1.01739	2.08945				1.03571					2.67857
									1.26102					1.31187				1.25502			1.01874	2.09049				1.04252					2.69846
									1.26316					1.31415				1.25937			1.01978	2.09354				1.0433					2.70787
									1.26316					1.3231				1.25954			1.02308	2.11416				1.04595					2.775
									1.26398					1.32414				1.26038			1.02375	2.12045				1.04611					2.80226
									1.2689					1.3248				1.26421			1.0245	2.12844				1.04878					2.8805
									1.27632					1.3277				1.27397			1.02561	2.14133				1.05007					2.90962
									1.27698					1.32874				1.27562			1.02729	2.15455				1.06338					2.92398
									1.2846					1.33143				1.27603			1.03302	2.19098				1.06383					2.93016
									1.28874					1.34127				1.28632			1.03367	2.21759				1.07461					2.99065
									1.29046					1.34963				1.29857			1.03659	2.23005				1.07569					3
									1.29483					1.35763				1.30992			1.03675	2.25266				1.08084					3.06818
									1.30841					1.3596				1.3186			1.0389	2.25326				1.08158					3.08503
									1.31258					1.36228				1.31904			1.0391	2.26485				1.08166					3.14478
									1.31373					1.36264				1.31981			1.04117	2.27577				1.08456					3.18471
									1.31505					1.36711				1.32063			1.04208	2.34574				1.0925					3.25753
									1.31661					1.36774				1.32167			1.04292	2.35337				1.09574					3.26936
									1.31773					1.3686				1.32396			1.0431	2.38084				1.09928					3.2971
									1.3188					1.3705				1.32509			1.04313	2.39295				1.10355					3.30769
									1.31947					1.37217				1.32542			1.04642	2.39823				1.10541					3.47082
									1.32043					1.37291				1.32725			1.04754	2.4774				1.10656					3.48432
									1.32081					1.37518				1.33028			1.04823	2.60942				1.10855					3.66912
									1.32092					1.3754				1.33392			1.04897	2.65294				1.11045					3.75
									1.32097					1.37948				1.34884			1.05195	2.76375				1.11111					3.78599
									1.32182					1.38088				1.35809			1.0536	3.04667				1.114					3.85098
									1.33444					1.38978				1.35823			1.06006	3.21502				1.11406					4.36123
									1.33895					1.39091				1.36078			1.06148	3.28814				1.11582					4.5446
									1.34158					1.39331				1.36155			1.06375	3.46468				1.11765					5.47674
									1.34887					1.3962				1.37288			1.06583	3.56343				1.1192					6.42857
									1.34888					1.39708				1.38048			1.06804	3.83133				1.12701					7.03101
									1.35285					1.39909				1.38231			1.07112	4.74586				1.12791					7.87402
									1.3687					1.39929				1.38564			1.07162	4.94086				1.13233
									1.36893					1.40473				1.38844			1.07343	5.09744				1.13243
									1.37167					1.40512				1.39016			1.07591	5.46961				1.14526
									1.3722					1.42096				1.39044			1.07923	5.54749				1.15
									1.3722					1.42337				1.39191			1.08546	5.65854				1.15515
									1.37611					1.43106				1.39226			1.09199	5.84795				1.1552
									1.37937					1.43328				1.39664			1.09383	6.77273				1.15806
									1.40032					1.43672				1.39683			1.09495	7.14504				1.15913
									1.40661					1.44228				1.39731			1.09502	7.44167				1.16057
									1.41547					1.45668				1.40267			1.09714	8.51887				1.16317
									1.43074					1.46327				1.41216			1.1	8.70642				1.16323
									1.43441					1.47153				1.4125			1.10222					1.16584
									1.44059					1.47218				1.41312			1.10429					1.16641
									1.44822					1.47325				1.41548			1.10573					1.1671
									1.45156					1.4767				1.41886			1.10687					1.17566
									1.45336					1.47731				1.42142			1.10896					1.18155
									1.4538					1.4774				1.42327			1.10943					1.1831
									1.45719					1.48056				1.42478			1.10993					1.18464
									1.45798					1.48074				1.43586			1.11003					1.18585
									1.46211					1.48211				1.43598			1.11111					1.187
									1.47059					1.48727				1.44063			1.11339					1.18758
									1.47218					1.48811				1.44976			1.11462					1.18968
									1.47532					1.48889				1.45201			1.11663					1.19178
									1.47819					1.50089				1.45455			1.11698					1.19772
									1.4829					1.50158				1.45724			1.11739					1.19971
									1.49301					1.50259				1.45805			1.11822					1.20058
									1.49409					1.50478				1.46412			1.11888					1.20959
									1.49483					1.50613				1.46834			1.12046					1.21429
									1.49754					1.50647				1.47078			1.12189					1.21605
									1.49754					1.51025				1.47491			1.12481					1.21746
									1.49901					1.51959				1.49653			1.12835					1.22496
									1.50082					1.52749				1.49828			1.12956					1.22523
									1.50895					1.52878				1.49907			1.13302					1.22531
									1.53217					1.5337				1.50565			1.13452					1.22576
									1.5342					1.53478				1.50615			1.14097					1.23054
									1.53484					1.53744				1.5105			1.14322					1.23055
									1.53503					1.53807				1.5106			1.14853					1.23235
									1.53792					1.53818				1.51398			1.15143					1.23599
									1.53917					1.54386				1.52228			1.15291					1.239
									1.54321					1.54455				1.52236			1.15517					1.24299
									1.5456					1.54839				1.52792			1.15723					1.24834
									1.54827					1.55449				1.53667			1.15923					1.24963
									1.55165					1.55496				1.53833			1.1604					1.25153
									1.55351					1.55517				1.54112			1.16085					1.26047
									1.55357					1.56206				1.54211			1.16129					1.26687
									1.55949					1.5625				1.5424			1.16275					1.26826
									1.5694					1.56381				1.54417			1.16595					1.26911
									1.57047					1.56705				1.55272			1.16822					1.27019
									1.5748					1.5787				1.56647			1.16881					1.27031
									1.5784					1.58422				1.5756			1.16997					1.27193
									1.57869					1.58511				1.5763			1.17112					1.27555
									1.58043					1.58532				1.57749			1.17406					1.27566
									1.58218					1.59259				1.58113			1.17479					1.27755
									1.58291					1.5989				1.58367			1.17541					1.27866
									1.58361					1.59966				1.59348			1.18088					1.27991
									1.58403					1.60893				1.59677			1.18123					1.28158
									1.59068					1.60976				1.60297			1.1831					1.28261
									1.59418					1.62231				1.6039			1.18443					1.28455
									1.60192					1.62477				1.61339			1.18802					1.28505
									1.60778					1.62857				1.63262			1.18825					1.28801
									1.60968					1.62894				1.64366			1.18831					1.28804
									1.61037					1.6338				1.65695			1.19218					1.29023
									1.61121					1.64456				1.66156			1.19304					1.29076
									1.61552					1.65179				1.66329			1.19414					1.29496
									1.61572					1.65854				1.67606			1.19421					1.29564
									1.618					1.66189				1.69468			1.19628					1.29752
									1.62094					1.66667				1.69502			1.19785					1.30594
									1.6236					1.67037				1.69772			1.19939					1.30669
									1.64431					1.69043				1.71429			1.19971					1.31137
									1.64458					1.69702				1.73309			1.19975					1.31579
									1.64516					1.70326				1.74951			1.20031					1.32175
									1.64662					1.70554				1.74955			1.2014					1.32218
									1.65385					1.71843				1.75			1.20449					1.32727
									1.66667					1.72201				1.75292			1.2064					1.33087
									1.66723					1.72794				1.77042			1.20765					1.33987
									1.66781					1.73946				1.77096			1.20943					1.34086
									1.66851					1.74401				1.77204			1.21365					1.34642
									1.67658					1.75359				1.7753			1.21669					1.34962
									1.68493					1.75373				1.77737			1.21685					1.3511
									1.68556					1.76096				1.79487			1.21856					1.35775
									1.68821					1.76296				1.80292			1.21947					1.35968
									1.7					1.76814				1.81467			1.22071					1.36154
									1.70428					1.77199				1.81591			1.22205					1.36842
									1.70811					1.77899				1.83298			1.22405					1.3686
									1.7276					1.78414				1.85053			1.22581					1.3695
									1.73053					1.78672				1.85341			1.22688					1.37117
									1.75619					1.78727				1.85597			1.22696					1.37633
									1.75758					1.79324				1.85688			1.22853					1.37705
									1.76113					1.79588				1.86318			1.22979					1.37825
									1.77778					1.80266				1.87143			1.23089					1.38095
									1.78503					1.81122				1.88462			1.23318					1.38213
									1.7905					1.81319				1.89173			1.23572					1.38222
									1.79184					1.83				1.89224			1.23611					1.38329
									1.80367					1.83008				1.90254			1.23782					1.38537
									1.80998					1.83948				1.93789			1.24107					1.3855
									1.81028					1.86154				1.93882			1.24174					1.38569
									1.81395					1.90766				1.93946			1.24332					1.3858
									1.82267					1.91067				1.97816			1.24514					1.38608
									1.82378					1.91247				1.98545			1.24868					1.39216
									1.82528					1.91529				1.99746			1.25655					1.39364
									1.83302					1.91731				2.0025			1.2572					1.39542
									1.83716					1.9229				2.02237			1.25724					1.40036
									1.84105					1.94534				2.03666			1.25826					1.40087
									1.87118					1.95335				2.0468			1.25943					1.40766
									1.88296					1.95714				2.0636			1.26025					1.4103
									1.90061					1.95957				2.07877			1.26442					1.41573
									1.90838					1.99576				2.08545			1.26543					1.41818
									1.90929					2.00913				2.08874			1.26602					1.41864
									1.94118					2.01852				2.12469			1.26873					1.42193
									1.94325					2.02481				2.12471			1.27045					1.42739
									1.95168					2.08431				2.14039			1.27171					1.44094
									1.95368					2.09655				2.14379			1.27526					1.44122
									1.97628					2.11778				2.1663			1.27547					1.44444
									1.99795					2.13839				2.19024			1.28039					1.44462
									1.998					2.14048				2.21934			1.28437					1.44465
									2.00204					2.14684				2.26877			1.28669					1.44547
									2.0137					2.19668				2.285			1.28916					1.45015
									2.01778					2.21106				2.29282			1.29299					1.45016
									2.0235					2.24422				2.31527			1.29891					1.45016
									2.04819					2.24627				2.33835			1.29915					1.45057
									2.09112					2.25485				2.38653			1.2993					1.45441
									2.09205					2.25773				2.39695			1.29931					1.45608
									2.10732					2.26804				2.457			1.30071					1.46552
									2.11894					2.29584				2.47414			1.30378					1.46567
									2.12591					2.32019				2.48494			1.30623					1.46909
									2.1322					2.3609				2.49871			1.30665					1.47458
									2.15877					2.3796				2.51467			1.30731					1.47876
									2.17621					2.38109				2.52162			1.31323					1.48171
									2.19951					2.39454				2.52617			1.31357					1.48509
									2.20952					2.40116				2.54294			1.31392					1.48878
									2.25057					2.41221				2.70704			1.31659					1.4951
									2.25127					2.43089				2.71469			1.31981					1.49735
									2.26582					2.55161				2.73041			1.31989					1.50197
									2.29208					2.62698				2.79394			1.32598					1.50268
									2.30618					2.63112				2.89017			1.3282					1.50533
									2.31522					2.66377				3.07216			1.33381					1.50602
									2.31951					2.82386				3.08725			1.33443					1.50713
									2.31971					2.84211				3.14887			1.33652					1.50996
									2.33491					2.89881				3.45817			1.33713					1.54291
									2.38228					3.01316				3.9252			1.3436					1.54833
									2.4					3.17276				3.96667			1.35118					1.55
									2.42424					3.23214				4.03659			1.35324					1.55469
									2.42693					3.49825				4.58333			1.35813					1.5566
									2.42929					3.50403				4.78469			1.35846					1.55977
									2.4611					3.52227				4.9382			1.36094					1.56098
									2.47185					4.07109				5.38919			1.36937					1.56367
									2.48684					4.28182				5.56805			1.37205					1.56627
									2.55372					4.66825				6.44156			1.37351					1.57324
									2.55932					5.00508				6.99242			1.37359					1.57729
									2.56364					5.0479				8.5045			1.37464					1.57736
									2.57027					5.29891				9.43269			1.38043					1.57778
									2.5756					5.48295							1.38588					1.58156
									2.66355					6.03205							1.38687					1.58333
									2.66949					6.2549							1.39423					1.59098
									2.69189					9.39623							1.39543					1.59559
									2.69542												1.39783					1.6
									2.69944												1.39931					1.60279
									2.78932												1.4					1.6069
									3.05155												1.40558					1.6098
									3.07011												1.40705					1.61327
									3.1444												1.40823					1.61463
									3.16944												1.41087					1.61538
									3.40136												1.41391					1.62062
									3.65517												1.41788					1.62069
									3.93496												1.42256					1.62825
									3.98268												1.42754					1.63127
									4.40526												1.42857					1.63168
									4.54419												1.44608					1.63283
									5.26316												1.44733					1.63606
									5.64881												1.45312					1.63752
									6.17284												1.45687					1.64299
									6.39189												1.45918					1.65235
									6.45098												1.45967					1.65241
									8.93396												1.46069					1.65909
																					1.46169					1.66384
																					1.46828					1.66412
																					1.46894					1.69231
																					1.47138					1.69983
																					1.47205					1.70135
																					1.47249					1.70155
																					1.47444					1.7043
																					1.48052					1.7278
																					1.48166					1.73946
																					1.48223					1.74494
																					1.48463					1.74851
																					1.48987					1.75724
																					1.49064					1.76062
																					1.49126					1.7685
																					1.49438					1.774
																					1.50081					1.78538
																					1.50968					1.79303
																					1.5113					1.79476
																					1.52174					1.79713
																					1.52256					1.79953
																					1.53323					1.8
																					1.53467					1.82367
																					1.54604					1.83235
																					1.5485					1.83948
																					1.55172					1.84114
																					1.56478					1.84359
																					1.56721					1.85421
																					1.57064					1.85435
																					1.57092					1.85606
																					1.5723					1.8622
																					1.57884					1.88679
																					1.57917					1.89139
																					1.59305					1.89352
																					1.59487					1.91224
																					1.60697					1.92258
																					1.60847					1.93097
																					1.60908					1.94068
																					1.61458					1.94181
																					1.61609					1.94565
																					1.62584					1.95105
																					1.62963					1.95363
																					1.63009					1.95455
																					1.63443					1.95778
																					1.63727					1.96356
																					1.63874					1.97217
																					1.63941					1.98323
																					1.64324					1.98536
																					1.64541					1.98954
																					1.64927					2.00404
																					1.65551					2.00871
																					1.6612					2.03248
																					1.66468					2.03368
																					1.66727					2.05208
																					1.66802					2.08744
																					1.66934					2.0875
																					1.67255					2.10865
																					1.67365					2.11213
																					1.67535					2.12232
																					1.67712					2.12562
																					1.67748					2.13033
																					1.68323					2.15972
																					1.68561					2.20141
																					1.69009					2.20438
																					1.69403					2.21333
																					1.69574					2.22697
																					1.6964					2.24519
																					1.69691					2.25758
																					1.70297					2.26424
																					1.70791					2.27179
																					1.71255					2.27322
																					1.71455					2.29723
																					1.71484					2.33509
																					1.71519					2.39828
																					1.71683					2.40617
																					1.72009					2.42718
																					1.72255					2.46212
																					1.72897					2.47849
																					1.73214					2.50559
																					1.73222					2.53846
																					1.73818					2.76765
																					1.73913					2.84024
																					1.74689					2.86944
																					1.76875					2.91667
																					1.78389					2.96894
																					1.79876					3.30357
																					1.79886					3.32117
																					1.79891					3.52362
																					1.8004					3.78516
																					1.80952					3.83846
																					1.81132					3.91463
																					1.82553					4.51471
																					1.82784					4.58716
																					1.84023					4.84946
																					1.85306					5.09444
																					1.85743					5.10204
																					1.86047					5.49451
																					1.86788					5.7381
																					1.86848					5.8303
																					1.86874					5.88235
																					1.86965					5.96815
																					1.86976					7.08271
																					1.875					7.5082
																					1.88068					8.4
																					1.88406
																					1.88443
																					1.89961
																					1.90177
																					1.90278
																					1.90638
																					1.91924
																					1.92809
																					1.93548
																					1.93964
																					1.93969
																					1.9413
																					1.94444
																					1.95227
																					1.95789
																					1.96011
																					1.96479
																					1.96552
																					1.9797
																					2.00217
																					2.01786
																					2.04641
																					2.05213
																					2.06233
																					2.07709
																					2.08068
																					2.0873
																					2.09287
																					2.09287
																					2.1055
																					2.10583
																					2.11591
																					2.12676
																					2.1322
																					2.13528
																					2.20317
																					2.20596
																					2.20609
																					2.21124
																					2.2367
																					2.24599
																					2.24859
																					2.26835
																					2.2779
																					2.32178
																					2.33019
																					2.33915
																					2.34615
																					2.37037
																					2.37592
																					2.41379
																					2.4171
																					2.43257
																					2.43662
																					2.44932
																					2.4607
																					2.46296
																					2.47658
																					2.49105
																					2.53562
																					2.56041
																					2.57771
																					2.62162
																					2.63492
																					2.65033
																					2.66575
																					2.66766
																					2.68343
																					2.68548
																					2.70752
																					2.76708
																					2.76744
																					2.80112
																					2.80845
																					2.80909
																					2.81089
																					2.83041
																					2.84228
																					2.86916
																					2.94357
																					2.95597
																					3.05495
																					3.11333
																					3.2107
																					3.23106
																					3.30035
																					3.39286
																					3.43657
																					3.47451
																					3.57034
																					3.60145
																					3.65992
																					3.84454
																					3.88755
																					4.09836
																					4.52489
																					4.57143
																					4.78453
																					4.84293
																					4.9893
																					6.38065
																					6.49664
																					6.57042
																					7.23485
																					7.87402
																					8.01626
																					8.2314
																					8.68519
																					9.41176
1.47685	1.09786	1.16756	1.52834	1.48592	1.43174	1.4249	1.51938		1.22925	1.24877	1.2134	1.35525	1.37412	1.24168	1.50451	1.64494	1.56168	1.2207	1.49341	1.30688	1.28271	1.36683	1.32483	1.30962	1.22126	1.18495	1.51274	1.39438	1.52691	1.33633	1.46847	1.28695	1.38328	1.42606	0.987534
275	58	116	278	108	168	227	137	0	552	133	218	142	169	533	110	230	97	529	232	262	764	389	314	174	223	655	182	117	162	226	378	272	265	180	152
		449			554			364			903			844			437			1023			1467			1052			461			876			597
M veh									M Nimod									F veh									F Nimod
6213 A	6213 D	6213 C	6216 A	6216 B	6216 C	6323 A	6323 B	6323 C	5955 A	5955 B	5955 C	6305 A	6305 B	6305 C	6314 A	6314 B	6314 C	6319 A	6319 B	6319 C	6226 A	6226 B	6226 C	6320 A	6320 B	6320 C	6246 A	6246 B	6246 C	6248 A	6248 B	6248 C	6975 A	6975 B	6975 C

## Sheet: all 8 mo nimod ctx
ratio of LAMP1/Ab42 for each plaque
M veh									M Nimod									F veh									F Nimod
6213 A	6213 D	6213 C	6216 A	6216 B	6216 C	6323 A	6323 B	6323 C	5955 A	5955 B	5955 C	6305 A	6305 B	6305 C	6314 A	6314 B	6314 C	6319 A	6319 B	6319 C	6226 A	6226 B	6226 C	6320 A	6320 B	6320 C	6246 A	6246 B	6246 C	6248 A	6248 B	6248 C	6975 A	6975 B	6975 C
0.028	0.016	0.025	0.06	0.133	0.0301508	0.112	0.120724		0.003	0.016	0.014	0.0408163	0.009	0.153173	0.00601805	0.013	0.0716578	0.028	0.04	0.006	0.005	0.004	0.0355691	0.112	0.005	0.00200401	0.38978	0.0828221	0.011	0.005	0.011	0.01	0.021	0.004	0.271
0.265797	0.270576	0.0454076	0.179739	0.4	0.142857	0.246976	0.225		0.029	0.0544904	0.0533199	0.0496957	0.13188	0.162	0.008	0.035533	0.215	0.0581162	0.119649	0.016	0.0330993	0.121677	0.05	0.187302	0.013	0.00806452	0.504875	0.185567	0.156021	0.011	0.016	0.012	0.269188	0.008	0.330986
0.311741	0.291383	0.0477642	0.273349	0.545935	0.214361	0.276768	0.273723		0.073499	0.076	0.066	0.07	0.176899	0.190229	0.040201	0.323253	0.315476	0.180723	0.210526	0.045	0.056	0.17	0.0773931	0.238	0.0151362	0.012	0.534826	0.214	0.216	0.015	0.0201613	0.017	0.348548	0.0131712	0.36008
0.34375	0.298047	0.167	0.327	0.584009	0.272	0.283537	0.293923		0.241	0.0872211	0.106	0.106316	0.198567	0.211696	0.137412	0.335888	0.319664	0.190283	0.286006	0.0887513	0.0686475	0.196356	0.1	0.262397	0.133113	0.014	0.561201	0.235566	0.240161	0.022	0.023	0.023	0.349306	0.0141988	0.425335
0.360825	0.301	0.178067	0.3357	0.605686	0.275313	0.33557	0.345114		0.251	0.150754	0.122186	0.111111	0.222917	0.22246	0.155779	0.383777	0.416471	0.222	0.307615	0.191	0.079918	0.210843	0.103093	0.274611	0.166485	0.0404984	0.609639	0.236	0.259	0.034	0.024	0.0910931	0.378465	0.076	0.429003
0.395216	0.33092	0.183735	0.434694	0.615556	0.334004	0.366972	0.371		0.263534	0.167017	0.160861	0.148691	0.253133	0.302885	0.241603	0.461694	0.416667	0.25	0.312639	0.204617	0.16479	0.320448	0.108409	0.274691	0.21542	0.041	0.61758	0.280501	0.280423	0.0345178	0.056	0.128779	0.402399	0.191824	0.441932
0.418	0.344902	0.208	0.520041	0.674169	0.367804	0.397784	0.376059		0.300503	0.171	0.19598	0.16309	0.259301	0.307	0.25	0.502513	0.429545	0.331996	0.331959	0.22884	0.205	0.3238	0.142	0.340534	0.21988	0.086558	0.671579	0.29	0.408903	0.0392968	0.0561798	0.132	0.402806	0.249719	0.449
0.44	0.35446	0.234504	0.52164	0.726582	0.373453	0.411579	0.395		0.301108	0.181545	0.206122	0.184748	0.282396	0.351107	0.255249	0.511968	0.449657	0.334741	0.361835	0.278339	0.292541	0.328889	0.153115	0.358145	0.223393	0.101	0.684636	0.339	0.442873	0.0405827	0.074	0.134146	0.41293	0.387133	0.449321
0.458207	0.356068	0.245365	0.529828	0.747475	0.390507	0.451444	0.414883		0.329	0.208861	0.2108	0.228016	0.30587	0.401222	0.258656	0.522353	0.451883	0.336	0.374857	0.292683	0.306723	0.339093	0.170279	0.38615	0.2313	0.124064	0.710817	0.361702	0.450355	0.0405827	0.075	0.143004	0.417	0.388596	0.45336
0.473804	0.358224	0.256825	0.556257	0.750978	0.391795	0.462245	0.465213		0.33	0.215152	0.2148	0.236923	0.310521	0.408436	0.304124	0.537513	0.452138	0.366667	0.379415	0.362878	0.318878	0.36588	0.174002	0.389418	0.233713	0.134134	0.767766	0.389391	0.450689	0.041	0.077	0.155	0.419125	0.399	0.455
0.505061	0.408851	0.259893	0.582803	0.807099	0.393542	0.480372	0.483903		0.368078	0.2173	0.216953	0.240838	0.330943	0.408857	0.336	0.540541	0.478217	0.413555	0.497481	0.377066	0.323171	0.381	0.199387	0.39126	0.285088	0.192269	0.773455	0.41604	0.4613	0.0422245	0.102	0.168	0.421053	0.399399	0.474216
0.513109	0.420892	0.29065	0.6	0.830488	0.400433	0.480594	0.486061		0.370409	0.229	0.221221	0.454229	0.345214	0.428	0.381098	0.542153	0.5	0.414317	0.521912	0.381166	0.324295	0.39	0.215	0.408949	0.287159	0.192982	0.8	0.429298	0.482097	0.043	0.148	0.192349	0.448387	0.402414	0.477838
0.536735	0.443195	0.352094	0.627155	0.833119	0.412447	0.483	0.48773		0.373104	0.232465	0.243827	0.459372	0.351107	0.432596	0.386694	0.544274	0.507187	0.444201	0.528773	0.406798	0.327968	0.39117	0.222668	0.421911	0.353	0.199588	0.802341	0.467456	0.497	0.051	0.159	0.195	0.484772	0.442907	0.508126
0.538544	0.446721	0.354626	0.649301	0.836616	0.420467	0.488298	0.491413		0.379032	0.235234	0.243878	0.485043	0.354481	0.465932	0.4004	0.559	0.53304	0.450898	0.529724	0.451422	0.331533	0.394764	0.224044	0.430642	0.353068	0.218615	0.825167	0.474	0.508163	0.105	0.179	0.196755	0.497984	0.450898	0.529293
0.582305	0.451435	0.382536	0.674699	0.889724	0.42057	0.492	0.493078		0.381	0.242798	0.255531	0.485683	0.363439	0.471717	0.413991	0.561856	0.589514	0.456677	0.547059	0.459391	0.333753	0.437566	0.258873	0.431493	0.353546	0.218928	0.82598	0.477248	0.523915	0.12	0.22577	0.201	0.5	0.453	0.532193
0.617506	0.454348	0.399794	0.681874	0.909605	0.429744	0.517526	0.50101		0.404863	0.264984	0.257078	0.526639	0.421971	0.474359	0.443902	0.572301	0.599022	0.467405	0.555152	0.479827	0.336028	0.447126	0.271	0.433846	0.364021	0.251521	0.83045	0.4913	0.526915	0.124	0.283629	0.208802	0.528	0.455021	0.542982
0.620994	0.461059	0.431333	0.723684	0.924318	0.433054	0.532359	0.525577		0.414871	0.269191	0.260563	0.539851	0.433785	0.477778	0.463928	0.578894	0.604628	0.468677	0.560682	0.488445	0.344	0.449791	0.282	0.443216	0.374866	0.256	0.832027	0.5	0.548387	0.131	0.329659	0.2125	0.535117	0.457868	0.548046
0.631243	0.46865	0.452381	0.739623	0.965686	0.438462	0.532544	0.575083		0.416092	0.283696	0.273273	0.554023	0.437186	0.505415	0.510976	0.593152	0.616667	0.470838	0.573958	0.493656	0.358358	0.456995	0.288577	0.444562	0.375494	0.26674	0.842818	0.515213	0.562941	0.138693	0.348739	0.219409	0.537613	0.461538	0.565
0.64375	0.472417	0.460021	0.742291	0.977273	0.439959	0.559358	0.575563		0.434783	0.28526	0.278	0.557671	0.444324	0.513904	0.518597	0.616867	0.621359	0.481956	0.577189	0.499493	0.375	0.473541	0.307927	0.456803	0.375587	0.267251	0.84769	0.5213	0.572311	0.143	0.35005	0.232232	0.54023	0.476888	0.565657
0.654945	0.47732	0.466298	0.759954	0.97973	0.459	0.58209	0.627832		0.48	0.292276	0.284264	0.565327	0.450501	0.526849	0.52	0.618885	0.625137	0.486985	0.592911	0.500632	0.392786	0.482197	0.33	0.459227	0.396166	0.316	0.858407	0.533188	0.590164	0.161421	0.354545	0.234504	0.56445	0.481865	0.569199
0.658883	0.488197	0.467085	0.778308	0.982069	0.459584	0.590755	0.637755		0.480628	0.304217	0.298097	0.607306	0.452851	0.554264	0.542035	0.656122	0.631	0.530148	0.602	0.505865	0.393814	0.483	0.331019	0.471967	0.396642	0.333333	0.858573	0.536671	0.592363	0.171	0.374	0.24572	0.602258	0.482	0.569492
0.659352	0.503198	0.467634	0.805281	0.992548	0.476334	0.598611	0.656448		0.481675	0.317149	0.314459	0.61185	0.4572	0.55804	0.547059	0.670996	0.634641	0.556582	0.605145	0.533263	0.400916	0.486688	0.334673	0.478216	0.396728	0.353063	0.864116	0.54	0.599057	0.180723	0.390674	0.247	0.628364	0.485651	0.575626
0.665848	0.508121	0.469556	0.820477	1.03536	0.478528	0.607189	0.657084		0.481855	0.320162	0.322905	0.612903	0.457717	0.560381	0.552319	0.677069	0.641509	0.55873	0.608866	0.545064	0.404018	0.487	0.349057	0.5	0.411255	0.37	0.883824	0.561305	0.62531	0.190283	0.392	0.248975	0.63512	0.489297	0.577575
0.671233	0.509474	0.47556	0.834452	1.03852	0.491137	0.612115	0.658885		0.489796	0.320565	0.334059	0.619518	0.464075	0.564072	0.556391	0.692394	0.646799	0.571892	0.61152	0.54835	0.405562	0.487315	0.366705	0.5	0.428715	0.392774	0.887262	0.577362	0.628975	0.201207	0.397104	0.249237	0.636248	0.5	0.580169
0.675489	0.511727	0.484663	0.847437	1.04494	0.507056	0.613333	0.667785		0.490216	0.325911	0.334917	0.620942	0.46527	0.580161	0.560325	0.716102	0.646861	0.578313	0.611991	0.560123	0.413	0.488818	0.372768	0.507229	0.429714	0.393682	0.900629	0.590452	0.63113	0.202775	0.399368	0.257656	0.638554	0.518256	0.580726
0.681665	0.512588	0.490394	0.86526	1.05571	0.523093	0.618609	0.693		0.497399	0.334334	0.340648	0.624691	0.486736	0.581337	0.561422	0.732694	0.647629	0.587852	0.631285	0.59695	0.431707	0.493033	0.38501	0.507277	0.431499	0.425403	0.906977	0.616633	0.63765	0.204409	0.399381	0.264438	0.657321	0.520612	0.601722
0.682824	0.533618	0.493915	0.866906	1.06435	0.556086	0.619348	0.694969		0.497425	0.335	0.342	0.630137	0.489685	0.590214	0.585859	0.733262	0.652079	0.600228	0.631887	0.597107	0.442602	0.5	0.391586	0.518605	0.441109	0.433619	0.949599	0.617493	0.655172	0.205231	0.40402	0.270732	0.682836	0.521786	0.604372
0.700306	0.533668	0.502513	0.905704	1.08567	0.567762	0.620438	0.704805		0.49925	0.34413	0.343299	0.633444	0.496366	0.591051	0.592092	0.737687	0.653552	0.605701	0.633874	0.59949	0.442812	0.501126	0.396878	0.519084	0.45612	0.437374	0.949881	0.617904	0.65873	0.205853	0.404837	0.283139	0.699651	0.52413	0.611518
0.701068	0.536521	0.51766	0.907534	1.08571	0.582759	0.62605	0.712418		0.515429	0.35	0.346115	0.639324	0.497763	0.591623	0.592233	0.737725	0.659091	0.612836	0.644138	0.600277	0.454751	0.501425	0.401105	0.526726	0.460512	0.440244	0.950667	0.618896	0.678532	0.211	0.407445	0.295	0.702906	0.54555	0.611836
0.703008	0.539749	0.521961	0.922589	1.0991	0.611	0.630052	0.71293		0.519	0.351215	0.353	0.644936	0.509567	0.596809	0.603352	0.749164	0.661888	0.616833	0.652597	0.604278	0.4588	0.508811	0.401623	0.548387	0.461192	0.442149	0.956072	0.630807	0.696188	0.212	0.409802	0.314168	0.707176	0.559874	0.620482
0.704663	0.547672	0.532751	0.923382	1.1093	0.618834	0.630165	0.716049		0.528723	0.356926	0.355	0.645809	0.522704	0.605161	0.603627	0.761803	0.668269	0.620112	0.657262	0.615465	0.460381	0.512766	0.409195	0.548499	0.471678	0.478405	0.960234	0.665628	0.698679	0.214	0.410417	0.314314	0.708661	0.562882	0.623457
0.713953	0.550205	0.549342	0.926702	1.12794	0.619256	0.647629	0.723788		0.529906	0.358871	0.366453	0.659551	0.523497	0.606299	0.614518	0.773797	0.69715	0.625	0.662091	0.617162	0.466119	0.522013	0.409931	0.555012	0.478507	0.47876	0.961202	0.692149	0.713927	0.215164	0.429435	0.319	0.709578	0.56443	0.628924
0.730691	0.555051	0.550177	0.935449	1.1422	0.625	0.655443	0.726601		0.533261	0.365907	0.367	0.667436	0.529412	0.614424	0.61595	0.779206	0.709717	0.629877	0.663739	0.643101	0.487723	0.525676	0.410064	0.557935	0.495289	0.482916	0.973171	0.693807	0.719472	0.223	0.432852	0.321	0.742823	0.565363	0.636166
0.7475	0.556352	0.552222	0.949649	1.16005	0.626042	0.658462	0.729759		0.539488	0.367049	0.375126	0.669575	0.542353	0.624105	0.629291	0.779394	0.724218	0.63082	0.666259	0.646857	0.488911	0.526694	0.412965	0.560922	0.50879	0.489845	0.978986	0.694215	0.724942	0.237	0.433647	0.324211	0.742824	0.570043	0.637097
0.757403	0.558586	0.556818	0.953172	1.16155	0.633562	0.68306	0.737288		0.541331	0.377644	0.375645	0.671736	0.558455	0.626025	0.643443	0.786632	0.728155	0.65103	0.67284	0.652997	0.503254	0.534834	0.445226	0.567416	0.513228	0.49	0.983117	0.695789	0.735395	0.250507	0.444	0.333675	0.749485	0.572215	0.642058
0.759957	0.562184	0.562282	0.953374	1.17434	0.662589	0.689615	0.738095		0.542739	0.380855	0.377778	0.674946	0.559342	0.646789	0.645669	0.796785	0.729258	0.659817	0.675039	0.654127	0.503329	0.537832	0.449791	0.574815	0.515976	0.491155	0.985229	0.698565	0.74569	0.259132	0.44795	0.337	0.758289	0.581443	0.649888
0.764706	0.572088	0.565308	0.978355	1.18237	0.692584	0.699041	0.751908		0.554721	0.392034	0.389344	0.682398	0.56851	0.675904	0.647406	0.805588	0.729373	0.665037	0.679389	0.654185	0.506764	0.554713	0.450654	0.575	0.516402	0.492415	0.98818	0.720513	0.755291	0.267137	0.448954	0.341	0.758889	0.581796	0.652593
0.768445	0.573913	0.576132	0.983313	1.18548	0.702514	0.705155	0.763415		0.565318	0.396323	0.393743	0.694	0.572693	0.679487	0.657841	0.806412	0.730361	0.676874	0.681604	0.658182	0.519608	0.558714	0.472876	0.584344	0.520121	0.494444	0.990256	0.722783	0.771218	0.279	0.454	0.342466	0.778488	0.587264	0.659746
0.770035	0.579741	0.582781	0.983811	1.20684	0.703863	0.705275	0.777251		0.575026	0.396569	0.396	0.705329	0.573481	0.681499	0.660354	0.823799	0.737473	0.68169	0.686088	0.662736	0.526205	0.56366	0.473242	0.587912	0.52027	0.494938	1	0.723235	0.773504	0.279214	0.456667	0.343718	0.785556	0.589011	0.66046
0.779319	0.582555	0.584881	0.990184	1.23301	0.711276	0.712471	0.779783		0.576027	0.397384	0.398176	0.709563	0.573826	0.709877	0.67148	0.823848	0.760045	0.693473	0.69697	0.671937	0.532609	0.575556	0.475877	0.588452	0.533728	0.507261	1	0.728894	0.779234	0.28125	0.459296	0.351891	0.786477	0.608997	0.665835
0.781625	0.588889	0.595611	0.992968	1.2818	0.711744	0.713542	0.783784		0.58263	0.403263	0.405181	0.710236	0.581124	0.713415	0.672515	0.832168	0.766789	0.709534	0.702337	0.672394	0.532669	0.587177	0.478	0.597092	0.538462	0.507766	1.00687	0.73957	0.781857	0.282	0.460352	0.354322	0.791234	0.609574	0.667849
0.783019	0.603505	0.610865	0.998525	1.28722	0.713643	0.71519	0.793028		0.591	0.408436	0.418704	0.717784	0.583247	0.713422	0.684098	0.841017	0.771234	0.711382	0.717631	0.672457	0.535714	0.596231	0.480645	0.606618	0.538618	0.508493	1.0095	0.742246	0.785569	0.284528	0.461307	0.356495	0.791722	0.613537	0.669095
0.784314	0.605649	0.611828	1.00115	1.29288	0.716823	0.716612	0.795483		0.594779	0.413	0.429585	0.719403	0.589776	0.721311	0.6875	0.858131	0.775885	0.714889	0.720588	0.672566	0.536199	0.596939	0.480652	0.609988	0.557714	0.519494	1.01003	0.75	0.806329	0.286986	0.465839	0.358717	0.795181	0.617713	0.671683
0.785263	0.608051	0.611924	1.01157	1.29582	0.718085	0.726954	0.796407		0.600872	0.420395	0.432265	0.721616	0.598071	0.723913	0.692553	0.858889	0.78382	0.717226	0.723523	0.673333	0.548554	0.602564	0.481768	0.611688	0.561628	0.527013	1.01197	0.760494	0.838868	0.287287	0.469697	0.360849	0.798368	0.622642	0.677316
0.791667	0.617117	0.618203	1.01297	1.3025	0.724477	0.728324	0.799327		0.604167	0.422105	0.444444	0.740189	0.621532	0.734289	0.696237	0.860414	0.784708	0.717442	0.743329	0.681257	0.55804	0.604651	0.485882	0.619251	0.576882	0.529352	1.01793	0.760596	0.845384	0.29	0.473853	0.36168	0.79878	0.630547	0.677353
0.792067	0.621076	0.619863	1.01681	1.30743	0.737197	0.741738	0.802603		0.607254	0.422998	0.452256	0.742818	0.623913	0.739179	0.701299	0.868798	0.799223	0.72375	0.748853	0.684149	0.559735	0.611054	0.49332	0.627207	0.578675	0.533792	1.02048	0.765957	0.845727	0.294	0.476	0.363	0.802885	0.641237	0.68331
0.798274	0.630715	0.624079	1.0326	1.32344	0.764646	0.747537	0.80429		0.611791	0.423313	0.454002	0.748031	0.632719	0.745743	0.720751	0.874266	0.8	0.729545	0.755896	0.690096	0.562168	0.616909	0.494892	0.637787	0.580569	0.538382	1.02139	0.767077	0.850649	0.299287	0.479	0.364496	0.810209	0.645094	0.685832
0.807564	0.633403	0.648984	1.03434	1.37842	0.784	0.747788	0.810811		0.614961	0.431535	0.456456	0.756098	0.633444	0.749054	0.724621	0.883749	0.811966	0.732587	0.756193	0.695248	0.569351	0.617711	0.494972	0.651102	0.584862	0.53937	1.0257	0.772455	0.853286	0.301715	0.487	0.366228	0.81069	0.647458	0.692575
0.807645	0.641304	0.653036	1.06876	1.37911	0.800729	0.755682	0.813333		0.622748	0.434343	0.458375	0.758842	0.634033	0.750559	0.72475	0.883845	0.816356	0.733967	0.757259	0.701944	0.579058	0.627525	0.498984	0.665019	0.58554	0.544596	1.02691	0.784483	0.87858	0.307297	0.490375	0.366297	0.811966	0.649289	0.692677
0.80825	0.643365	0.664502	1.0806	1.40236	0.827076	0.757895	0.814815		0.623904	0.436805	0.460299	0.773243	0.634146	0.76506	0.72517	0.889556	0.824011	0.739362	0.760131	0.703524	0.579303	0.628834	0.50207	0.666667	0.591398	0.547112	1.02831	0.81376	0.880649	0.31074	0.49182	0.370143	0.813115	0.649697	0.694857
0.82335	0.662147	0.668317	1.08108	1.40246	0.82854	0.766106	0.81586		0.638095	0.441678	0.465536	0.782663	0.651483	0.770526	0.725664	0.898606	0.838788	0.739558	0.765625	0.71223	0.581516	0.62975	0.503219	0.667353	0.607466	0.547884	1.04106	0.824695	0.881057	0.311839	0.492457	0.372165	0.818065	0.650728	0.696767
0.832704	0.662665	0.703625	1.09167	1.40458	0.830508	0.767417	0.816092		0.643519	0.445321	0.46882	0.790828	0.652126	0.771196	0.726384	0.902185	0.842044	0.743151	0.769968	0.713262	0.582649	0.632337	0.512195	0.670534	0.608997	0.551839	1.04227	0.826297	0.883378	0.323591	0.494494	0.373	0.81877	0.657439	0.70273
0.845026	0.667366	0.704965	1.09197	1.4064	0.832569	0.768	0.82619		0.651951	0.446121	0.470524	0.808535	0.653846	0.772266	0.732004	0.907277	0.843044	0.744921	0.772669	0.715311	0.599311	0.632925	0.515499	0.672941	0.62215	0.553311	1.04789	0.826711	0.897436	0.327473	0.496461	0.376997	0.819444	0.657837	0.705085
0.857143	0.668046	0.705806	1.09524	1.42857	0.83313	0.768605	0.841019		0.652497	0.468085	0.474	0.810381	0.655462	0.772831	0.732884	0.90836	0.847747	0.748366	0.781523	0.718954	0.616119	0.633333	0.530655	0.673563	0.627358	0.570281	1.04819	0.828638	0.904167	0.3357	0.498894	0.377419	0.826446	0.662487	0.705815
0.865868	0.668585	0.706731	1.10811	1.44043	0.833566	0.771399	0.849013		0.654822	0.470649	0.475659	0.814529	0.657048	0.773958	0.736547	0.90899	0.852255	0.750276	0.792026	0.723473	0.621908	0.636766	0.531416	0.684472	0.629167	0.578692	1.04832	0.849298	0.907534	0.336735	0.508114	0.381	0.836364	0.665885	0.70838
0.86711	0.673548	0.712343	1.125	1.44245	0.841226	0.774843	0.849438		0.656122	0.472821	0.476091	0.815819	0.658837	0.77697	0.742188	0.91247	0.856994	0.760181	0.792035	0.729634	0.623171	0.638702	0.558167	0.686198	0.629583	0.578947	1.05463	0.850993	0.907574	0.338012	0.510595	0.385	0.846649	0.674267	0.70882
0.885097	0.677215	0.722283	1.12674	1.45122	0.870821	0.778729	0.853896		0.660914	0.474691	0.480962	0.816463	0.66044	0.777062	0.743932	0.913043	0.864	0.767974	0.793976	0.734801	0.623932	0.64127	0.572327	0.693774	0.630491	0.584994	1.05821	0.855769	0.911765	0.33833	0.510725	0.388773	0.849224	0.674443	0.715429
0.88584	0.68648	0.724265	1.12766	1.48674	0.870968	0.78744	0.854142		0.6625	0.480171	0.481714	0.817582	0.662428	0.777778	0.747344	0.913907	0.86588	0.76892	0.800446	0.737685	0.626937	0.64132	0.577206	0.694952	0.633819	0.58944	1.06955	0.856971	0.915459	0.341996	0.511364	0.389866	0.850211	0.677047	0.721445
0.88726	0.690212	0.73073	1.12789	1.4934	0.871547	0.797269	0.867304		0.6625	0.48635	0.483193	0.829384	0.664045	0.781084	0.747717	0.919554	0.866189	0.775028	0.805936	0.740314	0.631908	0.649611	0.578652	0.703663	0.63847	0.595918	1.06995	0.857323	0.947791	0.342508	0.51735	0.391515	0.851621	0.682074	0.724713
0.888889	0.702703	0.732247	1.13509	1.54882	0.872832	0.801938	0.870075		0.669256	0.487004	0.483417	0.832528	0.667778	0.791475	0.75508	0.921316	0.880519	0.778043	0.809124	0.742007	0.636364	0.657725	0.584117	0.709821	0.639228	0.613826	1.07867	0.858639	0.948718	0.345912	0.518519	0.397231	0.854189	0.688787	0.727381
0.912727	0.72028	0.732571	1.13643	1.5595	0.88385	0.802296	0.874505		0.671037	0.494265	0.48427	0.833807	0.677755	0.793229	0.770254	0.923928	0.888889	0.797546	0.813187	0.744541	0.639572	0.662679	0.587929	0.712401	0.639519	0.613861	1.08204	0.858877	0.959494	0.349435	0.522523	0.398515	0.855146	0.69797	0.73156
0.920635	0.722146	0.736383	1.14432	1.568	0.887006	0.802863	0.87687		0.674194	0.494444	0.485405	0.842037	0.681176	0.793734	0.770285	0.924342	0.891277	0.807732	0.814318	0.747417	0.64133	0.672986	0.590426	0.713188	0.644783	0.620482	1.08223	0.87737	0.963895	0.355408	0.522613	0.402287	0.856366	0.701818	0.734524
0.922252	0.722814	0.750643	1.16235	1.58167	0.907074	0.806742	0.877241		0.675399	0.494472	0.495375	0.852259	0.700329	0.795371	0.78072	0.924718	0.895366	0.814304	0.81697	0.756999	0.643282	0.674102	0.59589	0.71536	0.647844	0.621457	1.08607	0.878481	0.970849	0.356	0.528899	0.405	0.860438	0.704646	0.737171
0.923253	0.725691	0.757143	1.17842	1.58769	0.910769	0.813497	0.881506		0.679864	0.495146	0.49793	0.852605	0.700431	0.812705	0.783599	0.925722	0.895642	0.814336	0.821147	0.757432	0.644254	0.677871	0.604167	0.715893	0.64854	0.623794	1.08739	0.882784	0.971347	0.359391	0.531183	0.409701	0.861042	0.704733	0.742424
0.930078	0.72885	0.757757	1.18397	1.60784	0.912981	0.821935	0.889017		0.6853	0.500521	0.498994	0.855014	0.700585	0.818079	0.788438	0.929697	0.908681	0.816116	0.824427	0.760446	0.650794	0.681915	0.608273	0.71875	0.656652	0.623853	1.08744	0.888601	0.978052	0.36129	0.532051	0.416	0.864921	0.705755	0.742947
0.952746	0.731043	0.75885	1.18742	1.61407	0.920049	0.825243	0.890446		0.687919	0.502227	0.5	0.861757	0.700745	0.818393	0.794471	0.930025	0.910209	0.820479	0.826456	0.760922	0.652918	0.68284	0.616721	0.71928	0.659404	0.628159	1.09055	0.894349	0.978208	0.363448	0.536585	0.421291	0.868906	0.709924	0.745413
0.954308	0.731392	0.761021	1.1889	1.61806	0.928571	0.836594	0.893246		0.689732	0.506316	0.503511	0.875	0.701058	0.827513	0.799117	0.934368	0.910526	0.822168	0.826948	0.769811	0.654321	0.685022	0.617315	0.719955	0.663288	0.628918	1.09746	0.897185	0.979381	0.370482	0.537879	0.423669	0.87114	0.714863	0.753827
0.957179	0.738806	0.77512	1.19185	1.63353	0.936121	0.841561	0.904185		0.695209	0.510526	0.506806	0.876374	0.701111	0.837116	0.801948	0.938107	0.914779	0.825877	0.827329	0.77562	0.656552	0.687935	0.619048	0.722537	0.665263	0.629132	1.09763	0.908108	0.980337	0.370833	0.542208	0.4275	0.874359	0.720403	0.760266
0.960053	0.740554	0.775268	1.19414	1.63786	0.947368	0.841958	0.912037		0.697198	0.510753	0.514595	0.876694	0.703145	0.848518	0.805195	0.943662	0.928652	0.826633	0.829787	0.777778	0.659705	0.695297	0.665957	0.723606	0.665941	0.630802	1.09781	0.912736	0.983607	0.373	0.543158	0.433	0.878166	0.721545	0.760743
0.962448	0.74173	0.779874	1.19444	1.64386	0.947796	0.847356	0.920188		0.699353	0.512953	0.538377	0.878184	0.707566	0.849315	0.805344	0.949686	0.936723	0.847361	0.833958	0.779716	0.665541	0.695608	0.666239	0.724047	0.66745	0.63789	1.1021	0.913253	0.986547	0.373102	0.544776	0.433063	0.889006	0.72216	0.76605
0.96683	0.742607	0.781971	1.19973	1.64431	0.952656	0.852437	0.928251		0.704301	0.513699	0.539409	0.878251	0.711968	0.849833	0.806002	0.951444	0.937824	0.854782	0.834152	0.781866	0.666264	0.696449	0.672414	0.733483	0.670163	0.640487	1.10467	0.915694	1.00435	0.375	0.54717	0.435807	0.893548	0.728526	0.767539
0.96697	0.749476	0.797753	1.20398	1.64815	0.977742	0.854645	0.931408		0.705502	0.514	0.548315	0.87963	0.712389	0.85099	0.818505	0.962917	0.939668	0.85482	0.834928	0.786429	0.667979	0.700826	0.686997	0.747289	0.671964	0.642391	1.10767	0.920314	1.00538	0.392432	0.547436	0.438534	0.895086	0.734857	0.767837
0.967277	0.750273	0.798658	1.2069	1.65537	0.978962	0.855769	0.931909		0.708515	0.516959	0.549661	0.883333	0.712987	0.856009	0.822973	0.964956	0.943089	0.858146	0.837389	0.787946	0.675648	0.70537	0.696937	0.747562	0.67451	0.644723	1.10838	0.929845	1.01163	0.393	0.548603	0.440367	0.895808	0.738339	0.77451
0.968785	0.763387	0.802097	1.21031	1.67327	0.979239	0.861521	0.940928		0.708716	0.517685	0.554292	0.889509	0.714141	0.858407	0.824859	0.966265	0.945205	0.863239	0.84	0.788072	0.678404	0.706422	0.702368	0.750898	0.674699	0.645707	1.11513	0.936061	1.01319	0.395186	0.549797	0.442327	0.900249	0.738397	0.777646
0.969213	0.764777	0.803209	1.22051	1.68421	0.981707	0.872826	0.945783		0.709776	0.521499	0.56893	0.895251	0.716814	0.863636	0.831073	0.976454	0.951025	0.876	0.840855	0.792651	0.678788	0.707143	0.702532	0.751501	0.680604	0.649044	1.11751	0.942543	1.01399	0.397	0.550459	0.442886	0.900433	0.742991	0.779927
0.975669	0.765572	0.807078	1.22529	1.69439	0.996241	0.877333	0.946115		0.709779	0.523385	0.575502	0.90387	0.718458	0.869565	0.839595	0.978094	0.954887	0.882863	0.843044	0.792782	0.683297	0.713852	0.703625	0.752174	0.680622	0.658462	1.11968	0.943743	1.01457	0.398004	0.552116	0.44402	0.90276	0.754079	0.785219
0.981055	0.77146	0.812829	1.22829	1.70378	1.00847	0.87931	0.946889		0.710059	0.524533	0.576291	0.907152	0.720219	0.870813	0.839947	0.98153	0.966306	0.890798	0.843871	0.793548	0.684375	0.714785	0.704242	0.752916	0.684932	0.672474	1.13378	0.949531	1.02165	0.398573	0.556	0.44577	0.910931	0.75522	0.793478
0.99051	0.776215	0.815595	1.23458	1.708	1.02313	0.885749	0.948203		0.712085	0.526767	0.580678	0.907574	0.721366	0.872393	0.848619	0.981928	0.969084	0.894574	0.846676	0.795287	0.685089	0.716667	0.705051	0.753247	0.687568	0.678533	1.1509	0.950968	1.0279	0.411215	0.557732	0.456647	0.912304	0.757159	0.80068
1	0.777019	0.815819	1.23529	1.74667	1.04106	0.891925	0.950276		0.715698	0.531447	0.580875	0.910532	0.721404	0.872914	0.85	0.987668	0.97023	0.907104	0.848185	0.796375	0.686837	0.718931	0.710598	0.756014	0.693824	0.679177	1.15374	0.951592	1.02902	0.413018	0.56078	0.458163	0.92029	0.759947	0.80072
1	0.781385	0.827231	1.24247	1.75917	1.05814	0.909091	0.951432		0.716895	0.534604	0.581114	0.910692	0.722449	0.877632	0.851175	1.00798	0.970588	0.908719	0.859234	0.801196	0.691949	0.72586	0.714109	0.761468	0.709091	0.682327	1.15798	0.952116	1.03265	0.413136	0.56288	0.459976	0.921156	0.761232	0.801596
1.00498	0.783175	0.836735	1.25301	1.81696	1.06301	0.91344	0.951838		0.722281	0.537736	0.586802	0.912201	0.725789	0.878752	0.854406	1.00928	0.971143	0.908755	0.861035	0.811043	0.695967	0.731884	0.71564	0.765348	0.711491	0.685185	1.16295	0.960784	1.03591	0.413968	0.570997	0.46146	0.921348	0.765207	0.803243
1.00978	0.788546	0.838372	1.25366	1.82444	1.06359	0.929319	0.955592		0.723353	0.53915	0.593939	0.91236	0.728923	0.880184	0.873072	1.00949	0.97153	0.911557	0.862363	0.814059	0.698015	0.736287	0.716526	0.772475	0.717073	0.687943	1.16856	0.962312	1.04839	0.414195	0.57523	0.462845	0.932836	0.765385	0.810345
1.01323	0.789714	0.840278	1.25523	1.88269	1.06487	0.932304	0.957678		0.726716	0.539906	0.602088	0.922865	0.731742	0.891332	0.878747	1.01449	0.979661	0.923567	0.86398	0.814857	0.700806	0.736471	0.717791	0.774497	0.718033	0.69574	1.17465	0.963736	1.05647	0.414995	0.576964	0.463886	0.939959	0.774064	0.815511
1.02032	0.792411	0.843713	1.25525	1.88386	1.08981	0.938111	0.966262		0.727273	0.544743	0.606828	0.926606	0.732673	0.891963	0.895946	1.01498	0.981752	0.92638	0.864959	0.817001	0.701446	0.73918	0.718436	0.774545	0.719626	0.69837	1.17781	0.970549	1.05728	0.415211	0.579167	0.46413	0.942222	0.777423	0.817751
1.02207	0.793669	0.844302	1.25931	1.8953	1.09331	0.942529	0.968384		0.728717	0.546371	0.609113	0.93087	0.741397	0.894301	0.899015	1.02374	0.983012	0.930576	0.867704	0.819133	0.704289	0.741266	0.722162	0.774755	0.72133	0.704272	1.17819	0.974178	1.06112	0.415707	0.579914	0.46493	0.945223	0.787664	0.817877
1.02519	0.794216	0.850453	1.27183	1.91239	1.09442	0.944142	0.968421		0.728962	0.550725	0.610746	0.936925	0.748552	0.895054	0.899646	1.02445	0.988372	0.940798	0.870926	0.822451	0.718012	0.748971	0.728	0.775378	0.726675	0.705944	1.17926	0.980469	1.06282	0.425156	0.580819	0.46765	0.947955	0.79085	0.817891
1.02703	0.799547	0.850835	1.27671	1.92133	1.10778	0.944509	0.976616		0.732533	0.555911	0.613306	0.93734	0.750869	0.895504	0.900315	1.02774	0.990077	0.95086	0.872647	0.827897	0.724294	0.750522	0.733112	0.779134	0.731924	0.707724	1.18324	0.981795	1.06888	0.428571	0.582573	0.46994	0.948905	0.791717	0.823804
1.02736	0.80226	0.854935	1.28331	2.00803	1.11412	0.946716	0.977778		0.734341	0.562044	0.613559	0.938719	0.751864	0.895662	0.906542	1.02894	0.994558	0.960474	0.879459	0.831409	0.729474	0.755379	0.735616	0.779172	0.733813	0.709799	1.18478	0.98262	1.0717	0.428716	0.583772	0.470588	0.96	0.797441	0.826156
1.02854	0.80339	0.857616	1.28617	2.0172	1.11555	0.96	0.978287		0.737516	0.563691	0.616438	0.942496	0.760714	0.903297	0.920792	1.03641	1.00229	0.962617	0.882759	0.838665	0.729517	0.756953	0.739596	0.779252	0.734143	0.71345	1.18681	0.987952	1.07514	0.42924	0.585366	0.471562	0.963164	0.799154	0.826255
1.03318	0.804706	0.861323	1.2915	2.02058	1.11813	0.964935	0.982275		0.738547	0.564604	0.616803	0.943213	0.765432	0.912979	0.926129	1.04192	1.00233	0.965561	0.888514	0.844189	0.740068	0.759681	0.744488	0.780328	0.740558	0.713693	1.1895	0.988148	1.07547	0.431795	0.587319	0.472648	0.965181	0.824755	0.826698
1.04501	0.805913	0.8641	1.2965	2.02824	1.12571	0.966165	0.984547		0.7407	0.574317	0.617861	0.948684	0.773034	0.914793	0.927555	1.04654	1.00369	0.973146	0.888765	0.851319	0.740783	0.763341	0.746386	0.788392	0.742217	0.715556	1.19178	0.988904	1.08511	0.431973	0.58742	0.47432	0.966061	0.827879	0.827489
1.05686	0.808118	0.866402	1.30189	2.07614	1.12635	0.969128	0.987421		0.741342	0.574332	0.622328	0.950125	0.77567	0.917576	0.932414	1.04768	1.00622	0.975641	0.889163	0.865772	0.741935	0.774843	0.748663	0.795139	0.748538	0.722295	1.1992	0.991837	1.08583	0.43714	0.597536	0.474937	0.967047	0.830952	0.82988
1.06143	0.814252	0.866422	1.31145	2.14461	1.16254	0.98046	0.994524		0.7431	0.576844	0.624	0.957507	0.776216	0.917955	0.932983	1.04804	1.00802	0.978495	0.889515	0.867946	0.74247	0.776989	0.749689	0.801849	0.752076	0.725331	1.19944	0.992386	1.09198	0.448384	0.597549	0.477867	0.968009	0.831341	0.832206
1.07069	0.819413	0.868564	1.31433	2.14929	1.16358	0.981623	0.995012		0.748517	0.57971	0.624212	0.965744	0.777509	0.918667	0.933584	1.05333	1.01419	0.98102	0.891001	0.869919	0.757109	0.785799	0.759091	0.802171	0.757688	0.729017	1.20268	0.996381	1.09756	0.44856	0.59816	0.482379	0.969697	0.833795	0.836364
1.07872	0.819747	0.878357	1.32316	2.1991	1.16667	0.987715	0.996269		0.750292	0.580208	0.625133	0.969816	0.779923	0.922492	0.935374	1.05481	1.01581	0.981432	0.891986	0.873672	0.757172	0.79	0.761526	0.80317	0.759062	0.73168	1.20789	0.997528	1.1	0.448938	0.599778	0.489433	0.975484	0.834827	0.842482
1.08171	0.841081	0.879952	1.32591	2.2093	1.16689	0.991215	1		0.752741	0.587866	0.638137	0.97039	0.79538	0.923404	0.943925	1.05496	1.01757	0.983425	0.897606	0.874408	0.765642	0.800484	0.77136	0.807882	0.761528	0.732824	1.21114	0.997683	1.10029	0.456456	0.60022	0.48998	0.97724	0.841932	0.84428
1.08192	0.841939	0.883586	1.33333	2.25412	1.16845	1.00466	1.0014		0.754386	0.589831	0.652038	0.973389	0.801822	0.927729	0.953165	1.05563	1.02638	0.998584	0.89842	0.875462	0.772251	0.803877	0.777078	0.810304	0.761647	0.733746	1.21216	1.00279	1.10067	0.46	0.600613	0.496053	0.978628	0.84289	0.845466
1.08272	0.844995	0.884901	1.33472	2.27578	1.17042	1.00718	1.00241		0.754491	0.590439	0.652085	0.974026	0.807814	0.928302	0.953659	1.05632	1.0273	1.0095	0.9	0.877173	0.777916	0.80568	0.781623	0.810458	0.761905	0.738232	1.22252	1.00634	1.10485	0.469136	0.602709	0.496461	0.980085	0.84639	0.847059
1.08409	0.846847	0.886473	1.33912	2.2782	1.18295	1.01269	1.00279		0.755011	0.594262	0.661702	0.982118	0.811995	0.928652	0.95564	1.0584	1.03034	1.01887	0.900118	0.881808	0.784537	0.806191	0.786783	0.812431	0.764405	0.738499	1.22519	1.01176	1.10867	0.475978	0.609231	0.497934	0.984848	0.850867	0.849099
1.08571	0.848837	0.888025	1.34512	2.32	1.18922	1.01558	1.0072		0.755827	0.595041	0.665618	0.989614	0.8125	0.934406	0.959006	1.06162	1.03116	1.01918	0.900709	0.886818	0.790954	0.807327	0.78866	0.813836	0.76731	0.743503	1.22817	1.0186	1.11078	0.478615	0.611279	0.5	0.990588	0.851198	0.853012
1.08796	0.853365	0.90099	1.35312	2.5248	1.20029	1.02524	1.02138		0.757353	0.595789	0.670899	0.99774	0.813174	0.935294	0.959072	1.06188	1.03162	1.0195	0.901535	0.890315	0.791883	0.807601	0.788877	0.822558	0.767762	0.747653	1.24	1.02006	1.11139	0.48	0.612004	0.500515	0.991463	0.852103	0.853376
1.09006	0.853488	0.90736	1.35584	2.57069	1.22596	1.02586	1.02366		0.757737	0.6	0.673036	0.998437	0.813278	0.935558	0.971506	1.06547	1.03378	1.01963	0.907925	0.89433	0.794755	0.807963	0.789125	0.823462	0.770588	0.753828	1.24074	1.0225	1.11354	0.481761	0.613924	0.503158	0.993399	0.853139	0.853741
1.09407	0.856962	0.909425	1.3665	2.58777	1.23643	1.02678	1.03183		0.765258	0.60041	0.676471	1.0012	0.824697	0.936508	0.974057	1.06777	1.03947	1.0198	0.909197	0.896657	0.798936	0.808411	0.79081	0.826835	0.772843	0.758794	1.24677	1.02481	1.1147	0.482503	0.617409	0.504732	0.993582	0.853524	0.85396
1.09536	0.856974	0.911458	1.39017	2.61097	1.2469	1.02865	1.03311		0.785227	0.60393	0.680046	1.00249	0.825658	0.94094	0.975639	1.07124	1.04372	1.0249	0.910532	0.896978	0.801183	0.817087	0.79786	0.827626	0.77327	0.76213	1.24856	1.02812	1.11828	0.485491	0.617517	0.505723	0.994475	0.854953	0.859119
1.0971	0.85732	0.913642	1.39574	2.64266	1.25989	1.02902	1.04006		0.785542	0.606028	0.683463	1.00267	0.827298	0.94517	0.976808	1.07397	1.05693	1.03198	0.913625	0.897937	0.80235	0.823392	0.797945	0.830247	0.773852	0.763842	1.2515	1.03034	1.11916	0.486735	0.618712	0.508065	0.995787	0.855803	0.859223
1.10147	0.859473	0.915935	1.39683	2.65616	1.26352	1.0398	1.04082		0.786765	0.62	0.684157	1.00645	0.828685	0.95818	0.979929	1.08145	1.05913	1.0398	0.925638	0.9	0.804188	0.834327	0.797991	0.832356	0.776744	0.769143	1.25943	1.03276	1.12641	0.488421	0.622087	0.511299	0.997605	0.858491	0.861423
1.10194	0.866162	0.916145	1.39773	3.04248	1.27096	1.04132	1.04303		0.788876	0.625137	0.689403	1.00946	0.829684	0.962547	0.984441	1.08231	1.06283	1.04206	0.927409	0.902667	0.805122	0.835503	0.822319	0.83253	0.776987	0.769737	1.26027	1.03457	1.12766	0.490499	0.623742	0.518331	0.998755	0.858661	0.86435
1.10977	0.866384	0.916667	1.40418	3.09646	1.27113	1.06416	1.05249		0.791621	0.628205	0.694617	1.01571	0.829762	0.963719	0.987055	1.08269	1.06313	1.05027	0.928661	0.906149	0.816273	0.840345	0.822844	0.836427	0.78139	0.775229	1.27099	1.03483	1.13216	0.494972	0.625268	0.523918	1	0.858808	0.864407
1.11038	0.867073	0.918563	1.40949		1.27886	1.07134	1.07196		0.792997	0.628887	0.694949	1.01711	0.844093	0.975796	0.992318	1.09091	1.06359	1.0506	0.931076	0.906504	0.828033	0.841395	0.822955	0.851648	0.787688	0.776103	1.27358	1.03628	1.14072	0.495536	0.625899	0.525	1.00379	0.860465	0.866029
1.11425	0.879059	0.925439	1.41824		1.31337	1.07437	1.07206		0.795483	0.634069	0.699301	1.02153	0.845144	0.977027	0.992938	1.09302	1.06494	1.05109	0.93149	0.912134	0.828931	0.842391	0.830464	0.851974	0.795759	0.776644	1.27465	1.03976	1.14783	0.501008	0.633028	0.526423	1.00539	0.86755	0.866292
1.11606	0.880925	0.925885	1.43027		1.31594	1.08111	1.0854		0.806998	0.647786	0.705628	1.0268	0.845528	0.978289	0.997151	1.09375	1.06564	1.05588	0.932243	0.919154	0.829341	0.842466	0.830588	0.854031	0.799479	0.78066	1.27738	1.04019	1.1571	0.505351	0.633333	0.527	1.01198	0.868852	0.869518
1.11789	0.881517	0.926606	1.43429		1.3376	1.08552	1.08753		0.813028	0.648822	0.706383	1.02791	0.845886	0.979115	1.00138	1.09775	1.06907	1.0569	0.9326	0.921093	0.832018	0.848875	0.830748	0.859155	0.801036	0.785082	1.27848	1.04239	1.1601	0.506682	0.636364	0.527495	1.01673	0.880663	0.872385
1.12299	0.890365	0.926708	1.43505		1.34827	1.09	1.08881		0.815983	0.651423	0.707521	1.02817	0.848371	0.984487	1.00377	1.09838	1.06996	1.05769	0.939252	0.925926	0.832749	0.854381	0.838095	0.861224	0.808333	0.786286	1.27979	1.0437	1.16298	0.50933	0.638298	0.532984	1.01868	0.883774	0.872979
1.12452	0.895506	0.92827	1.44571		1.3588	1.09437	1.09658		0.821853	0.654244	0.715884	1.02865	0.849589	0.986301	1.00862	1.10663	1.07363	1.06178	0.940171	0.926606	0.842233	0.867816	0.838674	0.861628	0.808564	0.78877	1.28146	1.04805	1.16687	0.512168	0.638542	0.533469	1.02041	0.893536	0.87362
1.12976	0.903183	0.937055	1.45468		1.3685	1.09595	1.10596		0.824791	0.656827	0.719577	1.02868	0.850446	0.992537	1.01124	1.11634	1.0758	1.06325	0.941535	0.928844	0.843823	0.869986	0.841695	0.861798	0.808824	0.794842	1.28326	1.05548	1.17471	0.513187	0.639228	0.53396	1.0242	0.893921	0.873853
1.13124	0.912129	0.937326	1.4673		1.40154	1.1069	1.10981		0.825	0.657343	0.722424	1.02937	0.856265	0.998841	1.01353	1.11676	1.07769	1.08529	0.945069	0.931119	0.846731	0.871935	0.844519	0.862155	0.809859	0.796429	1.28481	1.05623	1.18887	0.513458	0.64053	0.539	1.02581	0.896226	0.87794
1.13314	0.920746	0.938519	1.47143		1.41319	1.10901	1.11523		0.825295	0.663655	0.725806	1.03117	0.867788	1	1.01372	1.12555	1.08214	1.09225	0.949569	0.931413	0.847545	0.871965	0.846059	0.862932	0.811518	0.79717	1.29385	1.0603	1.18943	0.514995	0.640625	0.539952	1.02934	0.901728	0.87858
1.13392	0.920993	0.939633	1.47191		1.43338	1.11641	1.12312		0.82538	0.668727	0.733781	1.03438	0.882029	1	1.01852	1.13752	1.0826	1.09312	0.950318	0.93248	0.849515	0.872832	0.847395	0.864469	0.812274	0.800481	1.2969	1.06072	1.1964	0.519	0.642285	0.540914	1.03166	0.90436	0.879157
1.13871	0.922535	0.940104	1.47611		1.44178	1.11927	1.12895		0.827076	0.669291	0.735113	1.03555	0.882202	1.00247	1.02074	1.14665	1.08449	1.09524	0.951923	0.936364	0.85347	0.875303	0.854054	0.865583	0.817701	0.803298	1.29877	1.06627	1.20373	0.522822	0.649049	0.541578	1.03176	0.904881	0.879268
1.14461	0.9239	0.941372	1.48007		1.47332	1.12213	1.1308		0.828033	0.669604	0.737136	1.04674	0.882353	1.00252	1.02384	1.15887	1.08575	1.1036	0.953804	0.942779	0.865937	0.884712	0.861842	0.869018	0.818296	0.808168	1.29926	1.07104	1.20652	0.527633	0.65186	0.545455	1.03277	0.911258	0.879271
1.14501	0.924694	0.949176	1.48714		1.4912	1.1255	1.13278		0.828604	0.676056	0.738624	1.05	0.886957	1.0026	1.02463	1.16851	1.0864	1.10914	0.954076	0.94289	0.866337	0.884828	0.866989	0.8707	0.818388	0.809899	1.3017	1.07161	1.21223	0.530249	0.651941	0.551564	1.04064	0.913309	0.879952
1.1514	0.926158	0.949796	1.51966		1.49534	1.12846	1.13316		0.831169	0.679612	0.746761	1.05179	0.887324	1.00442	1.02577	1.16857	1.08644	1.11437	0.954897	0.94852	0.86682	0.886076	0.868132	0.872587	0.819693	0.813953	1.30861	1.07517	1.2161	0.533804	0.652577	0.551606	1.04232	0.914894	0.88404
1.15335	0.92735	0.95338	1.52151		1.49659	1.13484	1.13394		0.831943	0.682519	0.749487	1.05287	0.888601	1.00672	1.03001	1.17147	1.08731	1.11642	0.955086	0.952778	0.867629	0.887006	0.878018	0.87717	0.822813	0.822539	1.31118	1.07631	1.22045	0.535274	0.653524	0.552802	1.04811	0.918819	0.886816
1.15919	0.927798	0.955752	1.52373		1.5	1.13569	1.13642		0.834038	0.685446	0.758511	1.05655	0.894073	1.01913	1.03046	1.17736	1.09343	1.1184	0.958869	0.952899	0.868478	0.889474	0.878672	0.880795	0.828883	0.831541	1.3125	1.07835	1.22285	0.536697	0.65609	0.553022	1.04854	0.9201	0.889467
1.16071	0.929642	0.958281	1.54501		1.50404	1.14032	1.14527		0.834891	0.695882	0.760922	1.05683	0.895262	1.02564	1.03067	1.17751	1.09573	1.12948	0.959559	0.953488	0.871515	0.891924	0.882424	0.882064	0.829468	0.832888	1.31707	1.07853	1.22335	0.540805	0.656732	0.554555	1.0502	0.922234	0.893883
1.16082	0.929801	0.959688	1.55043		1.50836	1.14408	1.14562		0.836278	0.696	0.761071	1.05804	0.898719	1.02564	1.03429	1.18249	1.09615	1.13018	0.959854	0.954439	0.87217	0.893976	0.885517	0.885043	0.83164	0.832924	1.31742	1.08453	1.22849	0.543	0.656762	0.555321	1.05052	0.925599	0.895833
1.16559	0.932722	0.96129	1.5632		1.51339	1.14801	1.15249		0.845147	0.696101	0.763889	1.05853	0.898922	1.02726	1.03865	1.18386	1.09654	1.13078	0.962199	0.960437	0.874699	0.89697	0.889549	0.890411	0.831646	0.834515	1.31866	1.08625	1.23001	0.544503	0.656793	0.556614	1.05208	0.927813	0.897106
1.16598	0.933985	0.962349	1.56958		1.51917	1.15092	1.1531		0.845652	0.698073	0.764574	1.05986	0.903067	1.0297	1.04212	1.18976	1.09857	1.14685	0.962963	0.96376	0.876351	0.897076	0.890196	0.890909	0.836782	0.837065	1.32672	1.08863	1.23421	0.545254	0.657172	0.563218	1.05255	0.929664	0.901055
1.16713	0.934813	0.965174	1.57119		1.52941	1.15719	1.16329		0.849765	0.70082	0.766416	1.06327	0.905911	1.03221	1.04851	1.19156	1.09904	1.14953	0.964158	0.971091	0.880817	0.90012	0.89528	0.891435	0.842371	0.840719	1.32874	1.09669	1.23803	0.546748	0.660156	0.567134	1.05314	0.930095	0.903614
1.16968	0.937805	0.965241	1.57169		1.54182	1.15749	1.17105		0.850282	0.70202	0.767819	1.0638	0.908537	1.03719	1.04878	1.19265	1.09973	1.15309	0.965468	0.978408	0.882155	0.900293	0.899151	0.900273	0.842448	0.84104	1.3288	1.09718	1.23877	0.551653	0.666311	0.567926	1.05741	0.930769	0.904
1.17473	0.942825	0.965422	1.58226		1.57443	1.1601	1.17115		0.853547	0.704092	0.770142	1.0695	0.90953	1.04017	1.05063	1.19683	1.10201	1.15643	0.966527	0.980464	0.884817	0.900348	0.901001	0.902471	0.84289	0.84223	1.33425	1.10498	1.24324	0.555441	0.666667	0.568817	1.06282	0.93617	0.907085
1.17787	0.946259	0.968843	1.58333		1.58108	1.16329	1.17837		0.856981	0.704148	0.774617	1.07911	0.909567	1.04912	1.05066	1.19972	1.10455	1.15803	0.968571	0.980704	0.893401	0.904338	0.905089	0.902778	0.846927	0.845222	1.34046	1.10705	1.2446	0.556842	0.666667	0.569061	1.06473	0.937716	0.91052
1.17923	0.946633	0.969174	1.58564		1.60892	1.16498	1.18444		0.866412	0.711162	0.774775	1.08442	0.914044	1.05138	1.05521	1.20057	1.11081	1.17591	0.974209	0.981322	0.894515	0.909211	0.906667	0.904948	0.847803	0.845345	1.34865	1.12192	1.25199	0.560417	0.667043	0.57346	1.06624	0.939153	0.912088
1.18782	0.948784	0.969838	1.58736		1.61007	1.17175	1.18947		0.869239	0.712644	0.778547	1.09507	0.915888	1.05227	1.05827	1.20112	1.11311	1.18569	0.975477	0.98248	0.895143	0.915367	0.907055	0.907306	0.855134	0.846452	1.35106	1.12297	1.25289	0.560894	0.667403	0.57716	1.06808	0.941899	0.913287
1.19138	0.949132	0.970822	1.58765		1.61257	1.17432	1.20584		0.869289	0.716137	0.789091	1.09572	0.918605	1.05417	1.05974	1.20301	1.11348	1.19091	0.975714	0.987147	0.895735	0.918231	0.907384	0.911494	0.85521	0.851453	1.35174	1.12684	1.25679	0.567538	0.668546	0.579557	1.06897	0.944056	0.914758
1.1937	0.955243	0.973872	1.59857		1.61364	1.17766	1.20615		0.869674	0.720812	0.790138	1.10983	0.927017	1.05628	1.06102	1.20432	1.11715	1.1934	0.977369	0.988679	0.898402	0.920991	0.907615	0.912037	0.856216	0.851765	1.35599	1.13049	1.25737	0.56821	0.670431	0.58913	1.0695	0.944297	0.914798
1.19757	0.955903	0.976131	1.61074		1.6175	1.18587	1.20913		0.870327	0.725636	0.79375	1.1114	0.928276	1.06026	1.06608	1.20817	1.11895	1.19635	0.978344	0.992692	0.900701	0.92203	0.91472	0.912304	0.857942	0.853535	1.35682	1.13281	1.26012	0.571715	0.671053	0.590909	1.07086	0.945409	0.915551
1.20055	0.960047	0.977941	1.62639		1.61852	1.18885	1.20942		0.874687	0.727031	0.794294	1.12087	0.929577	1.06119	1.06641	1.20908	1.11931	1.19774	0.978372	0.995074	0.901387	0.923191	0.917755	0.913155	0.867044	0.856187	1.36427	1.13415	1.26043	0.573276	0.671476	0.591435	1.07152	0.951456	0.919463
1.20302	0.963758	0.989937	1.63969		1.63776	1.19028	1.21004		0.87594	0.727067	0.796214	1.12381	0.935447	1.0646	1.06835	1.21068	1.11949	1.19787	0.97861	1	0.90399	0.929427	0.918054	0.91677	0.867325	0.859397	1.36744	1.14637	1.26876	0.57515	0.678112	0.593348	1.07447	0.952326	0.919622
1.20685	0.964126	0.996099	1.64326		1.66034	1.19155	1.21499		0.876975	0.728355	0.803688	1.13898	0.938596	1.06737	1.06942	1.21429	1.12071	1.1981	0.981258	1.00134	0.908616	0.931373	0.918239	0.916873	0.868263	0.865007	1.38235	1.15235	1.27191	0.581655	0.678112	0.593651	1.07945	0.955919	0.922652
1.21068	0.975342	0.996314	1.65844		1.66727	1.19202	1.21772		0.877525	0.734911	0.814249	1.14497	0.938776	1.07048	1.07008	1.21618	1.12698	1.19943	0.987342	1.00261	0.909198	0.935142	0.923592	0.92375	0.872801	0.865362	1.3851	1.15396	1.27653	0.584061	0.678337	0.594502	1.08124	0.958567	0.923913
1.21579	0.978205	1	1.65849		1.67562	1.19324	1.22694		0.887237	0.738827	0.815217	1.1518	0.941791	1.07163	1.07245	1.21951	1.12786	1.21061	0.990874	1.00449	0.909311	0.938482	0.924731	0.927553	0.873108	0.870036	1.38687	1.15767	1.27982	0.585421	0.680214	0.595092	1.08303	0.962141	0.924051
1.21808	0.979064	1	1.66486		1.69246	1.19527	1.23844		0.889706	0.739421	0.827586	1.15873	0.942888	1.07206	1.07278	1.21955	1.13089	1.21366	0.992849	1.00624	0.910345	0.944904	0.925758	0.930061	0.873143	0.87172	1.39055	1.15957	1.28027	0.589806	0.681007	0.596292	1.08369	0.963953	0.924942
1.22243	0.981268	1	1.66732		1.72233	1.19548	1.24064		0.891678	0.745033	0.828179	1.16734	0.947548	1.07227	1.0826	1.2267	1.13784	1.22315	0.996114	1.00855	0.9106	0.955097	0.928125	0.940265	0.873711	0.873938	1.39443	1.16183	1.28134	0.589936	0.685985	0.598995	1.08748	0.965978	0.932398
1.22496	0.981567	1.00281	1.67143		1.72862	1.19939	1.24225		0.904206	0.752475	0.828979	1.17264	0.948417	1.07552	1.08289	1.22866	1.14043	1.22377	0.996499	1.00902	0.915561	0.957333	0.928392	0.945093	0.873995	0.87396	1.39964	1.16537	1.28678	0.590769	0.687097	0.600216	1.0879	0.968707	0.933237
1.22951	0.985411	1.00404	1.68519		1.73768	1.20139	1.24372		0.90566	0.756005	0.829812	1.18155	0.949064	1.08051	1.08559	1.232	1.14327	1.23125	1	1.00906	0.915764	0.960219	0.928839	0.948276	0.876559	0.874704	1.40032	1.16957	1.28818	0.591692	0.690476	0.600406	1.09006	0.971831	0.933857
1.23607	0.985714	1.0044	1.6875		1.76688	1.20378	1.24664		0.906329	0.757218	0.831031	1.18331	0.956459	1.08287	1.09426	1.24	1.14347	1.2378	1	1.01009	0.916862	0.962865	0.931116	0.959158	0.876943	0.875969	1.40923	1.1727	1.29192	0.591813	0.693684	0.600646	1.09056	0.973214	0.934889
1.23823	0.989583	1.007	1.71002		1.78696	1.2042	1.24745		0.911271	0.760083	0.834701	1.18632	0.956624	1.09033	1.09459	1.24604	1.14671	1.24807	1.0012	1.01397	0.91871	0.965251	0.94653	0.960248	0.881295	0.877928	1.41308	1.18043	1.29522	0.593794	0.695167	0.601031	1.09236	0.973684	0.93662
1.24357	1	1.00757	1.71099		1.79355	1.20728	1.25862		0.911616	0.760252	0.835784	1.19068	0.957962	1.09189	1.09887	1.24822	1.14694	1.24872	1.0014	1.01784	0.920897	0.966279	0.947721	0.964752	0.883162	0.880364	1.41594	1.18234	1.30769	0.594623	0.695829	0.60303	1.09605	0.974668	0.940281
1.24819	1.0024	1.00878	1.71322		1.82845	1.21029	1.2605		0.913636	0.760546	0.846457	1.19152	0.96288	1.09313	1.10128	1.2483	1.15126	1.25248	1.00491	1.01923	0.921466	0.966368	0.94958	0.966143	0.884005	0.881967	1.41971	1.18574	1.32339	0.597689	0.701031	0.606673	1.10561	0.9775	0.943135
1.25469	1.00385	1.01042	1.73633		1.85	1.22432	1.26076		0.915375	0.761566	0.853121	1.19405	0.963455	1.09434	1.10282	1.2492	1.15638	1.25462	1.00504	1.01937	0.927835	0.96646	0.956104	0.967378	0.884265	0.888755	1.42197	1.18627	1.32764	0.598947	0.702643	0.608018	1.10705	0.984919	0.951276
1.2576	1.00406	1.02123	1.74216		1.87298	1.22611	1.26316		0.91755	0.763478	0.860577	1.20593	0.963589	1.09728	1.10345	1.26152	1.16019	1.25572	1.0092	1.02	0.929929	0.966543	0.957697	0.967922	0.885856	0.893216	1.42266	1.1875	1.33479	0.599784	0.703608	0.608447	1.11404	0.990794	0.9525
1.25806	1.00454	1.02358	1.76523		1.88344	1.22799	1.27261		0.92399	0.764637	0.860599	1.20719	0.964706	1.09817	1.10359	1.26239	1.1652	1.25676	1.01065	1.02174	0.931904	0.967033	0.958333	0.980469	0.886768	0.896552	1.42461	1.19237	1.33873	0.603819	0.710234	0.608563	1.11693	0.996109	0.954037
1.25865	1.00508	1.02717	1.76775		1.89864	1.23417	1.27335		0.925926	0.773869	0.866587	1.21008	0.966127	1.10075	1.1085	1.26553	1.17047	1.26888	1.0108	1.02393	0.932119	0.969811	0.959243	0.98504	0.886986	0.897868	1.42836	1.19482	1.3431	0.604752	0.712777	0.611312	1.11749	1.00255	0.961538
1.27541	1.00646	1.03297	1.77966		1.90114	1.2358	1.28059		0.932941	0.774818	0.868773	1.21191	0.974326	1.10593	1.11145	1.27244	1.17163	1.28097	1.01253	1.02452	0.932725	0.969816	0.967568	0.985135	0.887582	0.898515	1.43986	1.19523	1.3551	0.608454	0.713095	0.617751	1.12005	1.00538	0.964912
1.27815	1.00736	1.03401	1.79545		1.92197	1.25143	1.28167		0.934447	0.775808	0.873732	1.21355	0.97772	1.108	1.11192	1.27424	1.17598	1.28213	1.01411	1.02755	0.93617	0.972414	0.969741	0.985897	0.887817	0.901024	1.45669	1.1956	1.35693	0.609125	0.713168	0.619306	1.12025	1.00786	0.965044
1.28591	1.0083	1.03651	1.79713		1.96429	1.25565	1.28464		0.936803	0.779279	0.875149	1.21356	0.977909	1.1102	1.11496	1.27857	1.17695	1.28707	1.01761	1.03081	0.938911	0.975949	0.97619	0.990136	0.892252	0.903096	1.46142	1.19751	1.36026	0.610188	0.716233	0.619312	1.12245	1.00907	0.96544
1.28741	1.00978	1.03906	1.79722		2.03846	1.25672	1.28803		0.944785	0.780021	0.875995	1.22756	0.985337	1.11185	1.12118	1.27925	1.17751	1.28752	1.02053	1.0359	0.940568	0.987179	0.976953	0.991261	0.893484	0.910714	1.46779	1.20053	1.36031	0.610572	0.716667	0.619479	1.12247	1.00983	0.966993
1.29797	1.00996	1.04124	1.80614		2.04464	1.26438	1.28986		0.946996	0.78034	0.876516	1.22853	0.985879	1.11544	1.12371	1.27933	1.17898	1.28972	1.02199	1.04282	0.957447	0.988962	0.978454	0.991379	0.894349	0.916981	1.46837	1.2067	1.36225	0.613751	0.719388	0.62539	1.12329	1.01242	0.968198
1.30114	1.01105	1.04572	1.80913		2.06167	1.26466	1.29091		0.948232	0.786783	0.878505	1.22857	0.986613	1.11659	1.12375	1.2853	1.18052	1.29009	1.0241	1.0442	0.957708	0.989051	0.978784	0.992785	0.897403	0.918621	1.4714	1.2128	1.36535	0.616083	0.720133	0.627054	1.1247	1.02067	0.971178
1.30172	1.01266	1.0552	1.81369		2.06466	1.26709	1.29213		0.958722	0.794466	0.879373	1.2297	0.99005	1.11949	1.12461	1.28947	1.1826	1.29452	1.02767	1.04557	0.958042	0.994228	0.980636	0.993324	0.897536	0.923559	1.47279	1.21438	1.3675	0.616466	0.721294	0.627451	1.12604	1.02799	0.980545
1.31012	1.01398	1.05882	1.82389		2.07158	1.26891	1.29268		0.960205	0.797844	0.881851	1.23493	1.00131	1.12107	1.12757	1.29231	1.18723	1.29809	1.02838	1.0498	0.958705	0.996637	0.989751	0.995128	0.897862	0.936313	1.47899	1.22099	1.37463	0.617284	0.721687	0.630282	1.1267	1.02953	0.982777
1.31621	1.01889	1.06093	1.83427		2.08831	1.26934	1.30675		0.962754	0.811611	0.883005	1.23672	1.00281	1.1216	1.12758	1.29258	1.18905	1.30601	1.03898	1.05109	0.960419	0.997525	0.993031	1	0.898325	0.940191	1.48209	1.2226	1.37937	0.61742	0.722162	0.632184	1.12761	1.03226	0.986395
1.31877	1.0191	1.06164	1.85206		2.09783	1.27104	1.30692		0.963494	0.815728	0.883309	1.23708	1.00571	1.12248	1.12903	1.29316	1.1895	1.31034	1.03922	1.05271	0.96066	0.997664	0.996835	1.00546	0.899123	0.941489	1.48653	1.22576	1.37975	0.619105	0.722772	0.634712	1.12923	1.03356	0.989218
1.31976	1.0199	1.06225	1.86235		2.21241	1.27209	1.31308		0.963592	0.818287	0.883951	1.23775	1.01042	1.13846	1.13022	1.29493	1.19277	1.31223	1.04038	1.05409	0.964736	1	1.00226	1.00581	0.900932	0.942789	1.48814	1.22599	1.38088	0.619552	0.725824	0.635714	1.13482	1.03479	0.989888
1.31978	1.02189	1.06595	1.87048		2.25385	1.27653	1.31364		0.965116	0.818519	0.885965	1.24171	1.01374	1.1405	1.13402	1.29699	1.19282	1.31454	1.04101	1.05655	0.9675	1.00276	1.00401	1.00823	0.901679	0.945083	1.48922	1.23088	1.40032	0.623913	0.72779	0.638792	1.13616	1.03529	0.990741
1.32362	1.02246	1.07314	1.88755		2.3525	1.27822	1.31373		0.968338	0.820994	0.887035	1.24408	1.01531	1.1422	1.1392	1.30125	1.19368	1.31642	1.04295	1.05783	0.970043	1.00397	1.00881	1.01408	0.901907	0.947368	1.49477	1.23099	1.40571	0.625138	0.728571	0.640312	1.13765	1.03973	0.997735
1.32558	1.02387	1.07417	1.89394		2.36691	1.28451	1.31484		0.980211	0.822542	0.889344	1.24413	1.01613	1.14245	1.14056	1.30161	1.19545	1.32394	1.04599	1.0589	0.970874	1.00432	1.0092	1.02456	0.908967	0.948101	1.49596	1.23311	1.40882	0.626915	0.730727	0.648052	1.13854	1.0413	0.99776
1.3296	1.02604	1.0754	1.91224		2.3866	1.2867	1.31994		0.982051	0.822816	0.889688	1.24541	1.01615	1.14286	1.14589	1.30293	1.19742	1.33032	1.04762	1.06677	0.973848	1.00868	1.01063	1.0259	0.910494	0.948481	1.49919	1.23782	1.42079	0.628055	0.731263	0.650202	1.1396	1.04258	0.998731
1.33014	1.02886	1.07645	1.9625		2.41033	1.28786	1.32377		0.985054	0.824852	0.890869	1.25	1.01823	1.14286	1.14665	1.30826	1.19787	1.3378	1.04974	1.06856	0.974118	1.01356	1.01081	1.02717	0.912938	0.948598	1.5	1.23816	1.42182	0.630857	0.73365	0.650279	1.14171	1.04414	0.998881
1.33333	1.03014	1.07723	1.99091		2.46006	1.2926	1.32496		0.987374	0.832455	0.893785	1.25653	1.01892	1.14378	1.14735	1.3087	1.20509	1.34258	1.05108	1.06871	0.97625	1.01644	1.0111	1.04108	0.914634	0.950588	1.5035	1.23845	1.43268	0.632222	0.734857	0.651357	1.14286	1.04432	1.00642
1.33757	1.03281	1.08	2.01609		2.49344	1.30156	1.33426		0.995204	0.834043	0.895282	1.25728	1.02729	1.14476	1.15261	1.31024	1.20616	1.34442	1.05452	1.07368	0.976905	1.0191	1.01486	1.04139	0.917735	0.955689	1.5058	1.24128	1.4382	0.633867	0.734889	0.651478	1.1444	1.05087	1.00733
1.33824	1.0339	1.08105	2.03347		2.51187	1.30166	1.33523		0.997573	0.834049	0.902411	1.25732	1.02799	1.14569	1.15361	1.31587	1.21543	1.34488	1.05809	1.07562	0.981707	1.01951	1.01825	1.04451	0.919192	0.955787	1.5068	1.24148	1.4407	0.63795	0.735391	0.655063	1.14952	1.05122	1.00889
1.35152	1.03536	1.08561	2.03666		2.60052	1.30479	1.33527		0.998792	0.839068	0.9124	1.2625	1.04072	1.14678	1.15761	1.32042	1.22343	1.34615	1.05814	1.07597	0.985272	1.02033	1.02549	1.04592	0.92	0.955795	1.51178	1.24299	1.44158	0.638418	0.735632	0.655926	1.15109	1.05181	1.01009
1.35152	1.03571	1.09739	2.04711		2.64068	1.30513	1.33589		1.00143	0.843017	0.913161	1.27013	1.04361	1.14859	1.16813	1.32138	1.22345	1.34631	1.06156	1.07638	0.985333	1.02049	1.02561	1.04854	0.92	0.956919	1.51184	1.24478	1.44635	0.640437	0.736077	0.661538	1.1573	1.05405	1.01529
1.35373	1.03911	1.09767	2.0625		2.86628	1.30757	1.34107		1.00598	0.84589	0.914318	1.27441	1.0566	1.15177	1.17604	1.32598	1.22377	1.35434	1.06209	1.07646	0.985998	1.02814	1.03235	1.04959	0.92233	0.957055	1.51314	1.24583	1.44944	0.640496	0.736298	0.661597	1.16069	1.05556	1.01645
1.35385	1.03964	1.09804	2.07517		2.88088	1.31444	1.36013		1.00755	0.846059	0.915344	1.28269	1.06096	1.15185	1.17714	1.32842	1.22416	1.37234	1.06977	1.0768	0.986587	1.02959	1.03301	1.05048	0.928834	0.959135	1.51901	1.24801	1.45246	0.640501	0.737515	0.66413	1.16252	1.05711	1.02103
1.3716	1.0397	1.09955	2.10056		2.88215	1.31669	1.36393		1.0111	0.850673	0.920375	1.28421	1.06218	1.16048	1.17971	1.32847	1.22563	1.37679	1.07113	1.08131	0.986928	1.03144	1.03611	1.05333	0.929167	0.960459	1.52039	1.25032	1.46167	0.643154	0.739394	0.664622	1.1627	1.05839	1.02156
1.37231	1.03979	1.10059	2.10274		2.92582	1.31892	1.3646		1.01427	0.855556	0.934349	1.28725	1.06698	1.16324	1.1825	1.33333	1.22727	1.37681	1.07125	1.08221	0.988889	1.03175	1.03733	1.0553	0.929329	0.967192	1.52101	1.25082	1.46337	0.643326	0.741361	0.66525	1.16561	1.05876	1.02778
1.37307	1.05326	1.10222	2.10455		3.14826	1.32358	1.36921		1.01699	0.857456	0.937759	1.28725	1.06866	1.17775	1.18433	1.33618	1.22853	1.38602	1.07357	1.08411	0.998485	1.03261	1.03822	1.05795	0.933171	0.967742	1.52154	1.25154	1.46477	0.646784	0.741935	0.666284	1.16578	1.05944	1.02807
1.37463	1.06013	1.10411	2.11343		3.42349	1.32939	1.36984		1.01704	0.859119	0.938012	1.28767	1.07084	1.18072	1.19498	1.34072	1.23343	1.39194	1.07564	1.08657	0.998567	1.03558	1.03906	1.06018	0.934124	0.969986	1.52239	1.25484	1.46841	0.647	0.744125	0.667366	1.16733	1.06088	1.03271
1.385	1.06198	1.1052	2.12301		3.49286	1.33984	1.37127		1.02342	0.861635	0.941687	1.2879	1.07232	1.18246	1.19871	1.34111	1.23465	1.39452	1.07943	1.08944	0.998688	1.03657	1.04098	1.06114	0.935185	0.970767	1.52453	1.25532	1.48228	0.647577	0.746319	0.668383	1.16976	1.06503	1.0332
1.39274	1.06281	1.10592	2.12931		3.5539	1.34894	1.37538		1.02766	0.863095	0.941989	1.30074	1.07282	1.18333	1.1992	1.34404	1.23617	1.39688	1.08208	1.09032	0.998733	1.03684	1.04444	1.06377	0.937333	0.973269	1.52483	1.25986	1.48635	0.647992	0.74838	0.668882	1.17303	1.06695	1.03377
1.39403	1.06463	1.10636	2.12959		3.58233	1.35489	1.3769		1.02853	0.871826	0.944238	1.30493	1.0754	1.18449	1.19935	1.3441	1.23665	1.40409	1.0839	1.09415	1	1.03818	1.05243	1.06426	0.938865	0.97338	1.52549	1.26508	1.48784	0.648148	0.75	0.669214	1.17375	1.06818	1.03421
1.3947	1.07286	1.11065	2.13808		4.36508	1.3694	1.37829		1.02956	0.874543	0.950959	1.30621	1.07771	1.18681	1.20811	1.34472	1.23913	1.40444	1.0847	1.096	1.00243	1.03867	1.05601	1.06456	0.942169	0.975796	1.5273	1.2691	1.49829	0.651116	0.750557	0.669333	1.17442	1.07317	1.03841
1.39597	1.07293	1.11071	2.1385		6.89394	1.37002	1.38389		1.0323	0.876419	0.95251	1.3065	1.07953	1.18785	1.21314	1.34735	1.23968	1.40506	1.0885	1.10029	1.00485	1.04052	1.05663	1.06487	0.942457	0.981752	1.52764	1.26946	1.49906	0.651515	0.75058	0.669405	1.17867	1.07566	1.0402
1.39755	1.0763	1.11156	2.14839			1.37304	1.38957		1.03645	0.877817	0.952555	1.31034	1.08133	1.19785	1.2156	1.35311	1.24557	1.40728	1.08862	1.10616	1.00705	1.04469	1.06068	1.06598	0.94375	0.983051	1.53251	1.27536	1.50178	0.653148	0.751982	0.670954	1.18261	1.07958	1.04265
1.39933	1.07838	1.11201	2.16744			1.37686	1.392		1.03952	0.879915	0.954248	1.31327	1.08136	1.20091	1.22585	1.35542	1.24791	1.40765	1.09091	1.10719	1.00734	1.04552	1.06073	1.06629	0.945665	0.98916	1.53311	1.28088	1.50256	0.653846	0.75615	0.672182	1.18539	1.08044	1.04267
1.39969	1.08108	1.11451	2.19635			1.37838	1.39265		1.04043	0.881159	0.954603	1.31429	1.08225	1.20208	1.22585	1.35674	1.25066	1.40889	1.09434	1.10744	1.0104	1.04642	1.06305	1.06968	0.949591	0.990654	1.53355	1.281	1.51917	0.654791	0.756272	0.673319	1.19023	1.08082	1.05269
1.40654	1.08112	1.12595	2.19672			1.38763	1.40312		1.04156	0.886792	0.954774	1.32404	1.08628	1.20934	1.22688	1.35764	1.25312	1.41711	1.0982	1.1079	1.01286	1.0478	1.07003	1.07387	0.951429	0.991758	1.53846	1.28672	1.52432	0.656282	0.757895	0.676622	1.19246	1.08126	1.0532
1.40724	1.0813	1.1274	2.24709			1.3902	1.40741		1.04656	0.891566	0.96424	1.3245	1.08912	1.20963	1.22734	1.36544	1.25727	1.42349	1.10359	1.11631	1.01493	1.04861	1.07232	1.07562	0.955314	0.995683	1.54574	1.28928	1.53443	0.65635	0.758547	0.67827	1.20509	1.08621	1.05427
1.42056	1.08333	1.13292	2.24886			1.39067	1.42192		1.04662	0.892308	0.968203	1.32982	1.09091	1.21171	1.22772	1.36968	1.25957	1.42529	1.10645	1.12387	1.01508	1.05048	1.0729	1.07906	0.957708	0.997226	1.54797	1.28956	1.54366	0.659619	0.759162	0.678682	1.21125	1.09415	1.0563
1.42638	1.08974	1.13385	2.26147			1.39231	1.42741		1.04684	0.894073	0.970297	1.33276	1.09124	1.21257	1.23311	1.37191	1.26466	1.42767	1.10977	1.12408	1.02378	1.05468	1.075	1.08294	0.957801	1.00655	1.54844	1.29683	1.5456	0.661342	0.759868	0.680319	1.21237	1.09485	1.06367
1.42647	1.09243	1.13655	2.277			1.3928	1.42857		1.04813	0.89625	0.976077	1.33333	1.09197	1.21513	1.24095	1.37223	1.2656	1.42955	1.11248	1.12594	1.02625	1.05857	1.08016	1.08322	0.961039	1.00676	1.55058	1.29704	1.54811	0.664105	0.762058	0.680338	1.21951	1.10227	1.06409
1.43581	1.09863	1.13977	2.30602			1.40688	1.43093		1.04973	0.901361	0.978458	1.34326	1.09471	1.21775	1.24296	1.37791	1.26873	1.42992	1.11288	1.12983	1.02953	1.06196	1.08148	1.08333	0.961972	1.00676	1.55259	1.3	1.5618	0.664753	0.762332	0.68073	1.2259	1.11027	1.06869
1.4387	1.09935	1.14081	2.36641			1.41498	1.43175		1.06159	0.903226	0.979784	1.35614	1.09729	1.22171	1.24496	1.3783	1.27191	1.43328	1.11299	1.13008	1.03134	1.06285	1.08637	1.08333	0.964243	1.00833	1.55394	1.30141	1.56271	0.667725	0.763761	0.682861	1.22665	1.11166	1.07026
1.45152	1.10508	1.14534	2.42063			1.42033	1.43359		1.0679	0.903694	0.987234	1.36116	1.0991	1.22274	1.24766	1.37838	1.27221	1.43455	1.11749	1.13019	1.03194	1.06321	1.08754	1.08531	0.964956	1.01407	1.56343	1.30435	1.58467	0.667793	0.764305	0.683422	1.23005	1.11436	1.07152
1.45283	1.10604	1.14929	2.44963			1.42069	1.45		1.07013	0.90373	0.989717	1.36243	1.09946	1.22436	1.25389	1.38475	1.27747	1.43895	1.11783	1.13352	1.0396	1.06418	1.08939	1.0879	0.966265	1.01534	1.56888	1.30735	1.58939	0.668797	0.764644	0.683598	1.23107	1.12453	1.0716
1.45983	1.11128	1.15539	2.57803			1.42359	1.45455		1.07015	0.906619	0.990232	1.36765	1.10104	1.2244	1.25824	1.39118	1.28903	1.44209	1.11796	1.13419	1.04089	1.06821	1.09102	1.08901	0.967568	1.01673	1.57031	1.30736	1.59239	0.671642	0.764768	0.683742	1.23217	1.125	1.07343
1.4604	1.11464	1.15552	2.63866			1.42543	1.45785		1.07076	0.918688	1	1.37344	1.10705	1.22567	1.26187	1.39123	1.29008	1.44477	1.11862	1.1363	1.04167	1.06902	1.09467	1.09065	0.969803	1.02267	1.57115	1.30828	1.59661	0.671946	0.76612	0.684049	1.2354	1.12606	1.07484
1.46384	1.12188	1.15697	2.64412			1.42794	1.45926		1.07154	0.922043	1	1.375	1.10778	1.22834	1.2651	1.39631	1.29758	1.45904	1.11995	1.13705	1.04462	1.07133	1.09565	1.09165	0.969914	1.02788	1.57166	1.3115	1.59932	0.682154	0.767202	0.68623	1.23853	1.12757	1.07629
1.46573	1.12222	1.15747	2.65323			1.43448	1.47574		1.07229	0.923358	1.01036	1.37925	1.11679	1.23569	1.2697	1.39685	1.29773	1.46497	1.12011	1.13814	1.04711	1.07133	1.09713	1.09618	0.977901	1.02793	1.57651	1.31481	1.60135	0.684607	0.767468	0.6875	1.23939	1.12907	1.07758
1.47561	1.12484	1.16547	2.66944			1.43914	1.47596		1.07672	0.925828	1.01521	1.38123	1.12103	1.24091	1.27197	1.4	1.29805	1.46603	1.12208	1.14266	1.04794	1.07245	1.1068	1.09649	0.982337	1.03087	1.58665	1.31722	1.60196	0.686893	0.767689	0.688797	1.23946	1.13072	1.08217
1.47744	1.12671	1.16574	2.69542			1.44076	1.47611		1.08081	0.926641	1.02309	1.38235	1.12299	1.2432	1.2726	1.40168	1.29986	1.47227	1.1226	1.14599	1.04878	1.0732	1.10876	1.09887	0.982962	1.03737	1.58824	1.31948	1.60365	0.691501	0.770026	0.692982	1.24156	1.13172	1.08322
1.47862	1.13367	1.16604	2.71074			1.4493	1.47834		1.08116	0.926696	1.02594	1.38772	1.12686	1.24434	1.28213	1.40217	1.3	1.47231	1.12755	1.14819	1.05413	1.07622	1.10922	1.10065	0.985274	1.03806	1.58979	1.3209	1.60437	0.692395	0.774272	0.694896	1.24219	1.13306	1.08365
1.48116	1.13427	1.1689	2.72207			1.45191	1.48668		1.09091	0.932705	1.03528	1.39095	1.12938	1.24444	1.28254	1.40493	1.30384	1.47764	1.12824	1.14853	1.05921	1.07804	1.10938	1.10078	0.98939	1.03914	1.59296	1.32233	1.60563	0.694118	0.775294	0.696629	1.24263	1.1335	1.084
1.4904	1.13924	1.16972	2.79429			1.45345	1.49668		1.09404	0.935351	1.0372	1.398	1.1302	1.24675	1.2838	1.40852	1.30769	1.48811	1.12951	1.14992	1.06117	1.08054	1.11111	1.10092	0.993917	1.04084	1.59711	1.3232	1.61121	0.695887	0.776458	0.700399	1.25032	1.1391	1.08612
1.49561	1.13947	1.17115	2.92398			1.45688	1.50166		1.09771	0.93769	1.03861	1.40062	1.13208	1.25111	1.29703	1.41141	1.32286	1.4975	1.12955	1.15226	1.06845	1.08291	1.11283	1.10327	1	1.04526	1.59855	1.33383	1.61735	0.6974	0.776956	0.701042	1.25036	1.14752	1.08774
1.50484	1.14148	1.1749	3.01701			1.4584	1.51074		1.09929	0.940555	1.04264	1.40236	1.14246	1.25187	1.30706	1.41272	1.32497	1.49817	1.13527	1.15562	1.06872	1.08382	1.11315	1.10511	1.00262	1.04529	1.60623	1.33488	1.625	0.6975	0.77907	0.701912	1.25296	1.15583	1.0882
1.51049	1.14247	1.17504	3.03762			1.46626	1.51351		1.10961	0.950521	1.04284	1.40339	1.14251	1.25369	1.31286	1.41468	1.3318	1.5	1.13674	1.15633	1.07432	1.09266	1.11338	1.10791	1.00285	1.04539	1.60732	1.34025	1.62645	0.701826	0.782561	0.702703	1.26003	1.15625	1.08864
1.52113	1.14532	1.17718	3.08042			1.46743	1.51948		1.11652	0.950904	1.04604	1.41519	1.14312	1.25535	1.31429	1.41543	1.33242	1.50514	1.13798	1.1568	1.0764	1.09701	1.11407	1.108	1.00571	1.04975	1.61053	1.343	1.62821	0.702381	0.782708	0.707346	1.26052	1.15655	1.09012
1.52143	1.1494	1.17769	3.09627			1.46802	1.52044		1.12076	0.968013	1.04609	1.41573	1.14409	1.25598	1.32287	1.42546	1.33669	1.51011	1.13987	1.15877	1.08015	1.09827	1.11616	1.10857	1.00856	1.05207	1.61377	1.34697	1.64184	0.703418	0.783607	0.709035	1.2651	1.15774	1.0904
1.52341	1.15527	1.17834	3.14915			1.47236	1.52091		1.12259	0.96831	1.05227	1.42715	1.14449	1.25634	1.32593	1.42711	1.34269	1.51718	1.14427	1.16209	1.08161	1.09986	1.11871	1.10935	1.00927	1.05225	1.61857	1.35312	1.6446	0.703983	0.785161	0.711253	1.26577	1.15817	1.09113
1.52745	1.15831	1.18367	3.19064			1.47592	1.52475		1.12552	0.969415	1.05994	1.43168	1.14878	1.2583	1.33075	1.42784	1.34351	1.52446	1.14557	1.16735	1.0829	1.10174	1.11966	1.11812	1.0105	1.06104	1.62129	1.35522	1.65299	0.705803	0.785256	0.711759	1.27226	1.15865	1.09227
1.53181	1.16172	1.1885	3.21724			1.485	1.54027		1.13435	0.978799	1.0678	1.43291	1.15013	1.26117	1.3354	1.43014	1.34361	1.53184	1.14834	1.17449	1.08402	1.10511	1.12927	1.11901	1.01067	1.06209	1.62295	1.35859	1.65421	0.709391	0.785802	0.714607	1.27334	1.16749	1.09397
1.54516	1.16667	1.1886	3.34164			1.48989	1.54392		1.14228	0.98032	1.06992	1.43446	1.15552	1.26324	1.33839	1.43021	1.34676	1.53274	1.14884	1.18149	1.08651	1.10594	1.13043	1.12048	1.01133	1.06604	1.62936	1.37008	1.65602	0.711052	0.786834	0.71567	1.27448	1.17179	1.09441
1.54545	1.1693	1.1932	3.34471			1.49221	1.54395		1.1447	0.980529	1.07178	1.43667	1.15655	1.26344	1.33937	1.4415	1.34697	1.53639	1.15051	1.18325	1.08707	1.10621	1.13623	1.12484	1.01151	1.0744	1.62992	1.37518	1.66484	0.711136	0.791798	0.715757	1.27846	1.1774	1.09582
1.54561	1.17039	1.1934	5.96815			1.49546	1.54911		1.14638	0.987984	1.07333	1.44304	1.16115	1.26351	1.34076	1.44249	1.34783	1.54389	1.15165	1.19208	1.08837	1.10729	1.13649	1.12758	1.01213	1.07467	1.63475	1.37672	1.66667	0.714286	0.791885	0.717678	1.27862	1.18194	1.09615
1.55316	1.17231	1.19562	6.27389			1.50342	1.56046		1.1465	0.988304	1.0751	1.44714	1.16227	1.26555	1.34094	1.44276	1.35398	1.54625	1.15395	1.19237	1.08921	1.10955	1.15097	1.1308	1.01355	1.07576	1.6359	1.38406	1.67041	0.715686	0.793893	0.718385	1.2789	1.18523	1.09775
1.56093	1.18081	1.20749	7.08824			1.50707	1.56396		1.15665	0.992785	1.07715	1.44805	1.16253	1.27326	1.34215	1.44584	1.35703	1.54816	1.157	1.19293	1.09291	1.11293	1.15505	1.13121	1.01416	1.07743	1.63653	1.38673	1.67244	0.717791	0.796667	0.71875	1.28095	1.18551	1.10036
1.57964	1.18216	1.20827	7.88983			1.50764	1.56515		1.15683	1.00177	1.08136	1.44906	1.16309	1.27442	1.3429	1.44954	1.35714	1.54927	1.16099	1.19628	1.09595	1.125	1.15598	1.13136	1.01587	1.07816	1.63953	1.38835	1.67257	0.720982	0.79696	0.719029	1.28276	1.18618	1.10088
1.58144	1.18644	1.20827	8.94495			1.51701	1.56672		1.15963	1.00358	1.08256	1.45083	1.17236	1.27948	1.34558	1.45364	1.3586	1.54941	1.16188	1.19942	1.10125	1.1287	1.15767	1.13139	1.01681	1.07909	1.64423	1.38909	1.67358	0.721429	0.797264	0.720395	1.28745	1.19006	1.10508
1.58533	1.18661	1.2141				1.51966	1.57273		1.16102	1.00422	1.09275	1.45283	1.17398	1.2847	1.34593	1.45503	1.36081	1.55372	1.1627	1.20117	1.10781	1.1292	1.16112	1.13378	1.01969	1.08228	1.6461	1.39394	1.67864	0.72228	0.80064	0.721919	1.28831	1.19078	1.10612
1.59284	1.19095	1.22443				1.52152	1.58362		1.16973	1.00768	1.09277	1.45729	1.18272	1.29344	1.34795	1.46026	1.36446	1.55929	1.16398	1.20503	1.11473	1.12957	1.16189	1.13875	1.02288	1.08286	1.64745	1.39929	1.70187	0.722741	0.801733	0.722	1.29156	1.1967	1.10892
1.61407	1.20251	1.23045				1.52941	1.58364		1.17047	1.01307	1.09392	1.46154	1.18389	1.29809	1.34853	1.46609	1.37446	1.56348	1.16601	1.21566	1.11491	1.13303	1.16647	1.1396	1.02635	1.08532	1.65029	1.39969	1.7033	0.723454	0.804627	0.722081	1.29275	1.19895	1.11111
1.61905	1.20569	1.23152				1.53251	1.59894		1.17771	1.01773	1.09857	1.46154	1.18402	1.30876	1.34992	1.47135	1.38532	1.56515	1.16894	1.23869	1.11723	1.13545	1.1874	1.1405	1.0272	1.09195	1.66119	1.40095	1.70471	0.728135	0.805526	0.722401	1.29331	1.20056	1.11141
1.6243	1.21173	1.23366				1.53859	1.59966		1.1849	1.01998	1.09951	1.46192	1.18437	1.30945	1.35201	1.4717	1.38897	1.56956	1.17062	1.24295	1.11732	1.13789	1.18847	1.14144	1.02736	1.094	1.66132	1.40572	1.72794	0.737157	0.807242	0.723224	1.29455	1.2017	1.11174
1.63009	1.2127	1.23521				1.54092	1.605		1.18491	1.0221	1.11248	1.46677	1.18919	1.3135	1.3526	1.47769	1.39024	1.57821	1.17087	1.24301	1.11749	1.13961	1.18868	1.14338	1.0281	1.09501	1.66209	1.4103	1.73784	0.737226	0.807377	0.725159	1.29619	1.20258	1.11328
1.63534	1.21543	1.2374				1.55112	1.61138		1.18741	1.02375	1.11405	1.4685	1.18926	1.31737	1.35432	1.47819	1.3911	1.58439	1.17112	1.24444	1.11782	1.14043	1.19395	1.14342	1.02842	1.09593	1.66342	1.41126	1.73898	0.738255	0.808234	0.72591	1.29674	1.20487	1.11554
1.64931	1.21907	1.24132				1.55357	1.62906		1.18766	1.02786	1.11528	1.47458	1.19257	1.31804	1.36503	1.48048	1.3947	1.58627	1.17326	1.24487	1.12185	1.14383	1.19916	1.1451	1.03408	1.09652	1.66496	1.41149	1.74074	0.740938	0.812425	0.728421	1.29853	1.20702	1.11975
1.65779	1.22193	1.24234				1.56058	1.63545		1.19088	1.03134	1.12664	1.47557	1.20083	1.32258	1.36686	1.4808	1.3956	1.58717	1.17431	1.24754	1.12899	1.14815	1.20028	1.14793	1.03704	1.09685	1.66544	1.4125	1.74256	0.74144	0.813953	0.730212	1.30352	1.2133	1.11983
1.663	1.22521	1.2467				1.56604	1.63636		1.19935	1.03957	1.12814	1.47668	1.20091	1.32507	1.37408	1.48193	1.39783	1.58947	1.1757	1.24779	1.12994	1.14829	1.20346	1.15476	1.04297	1.09705	1.68873	1.41993	1.74506	0.74351	0.814896	0.731493	1.30422	1.21363	1.12137
1.67016	1.22971	1.24754				1.56947	1.64248		1.20299	1.04343	1.12882	1.47698	1.20123	1.32796	1.37719	1.49111	1.39968	1.59124	1.18054	1.25072	1.13668	1.15107	1.20357	1.15534	1.04453	1.09852	1.68905	1.42442	1.75046	0.74677	0.815193	0.732207	1.30668	1.21654	1.12216
1.68634	1.23088	1.2484				1.57749	1.64657		1.20341	1.04738	1.1306	1.47711	1.20358	1.33108	1.37774	1.49915	1.40152	1.59333	1.18435	1.25549	1.1372	1.15676	1.20376	1.1594	1.04454	1.10443	1.68953	1.42593	1.75571	0.753178	0.816149	0.73224	1.30952	1.21732	1.12363
1.71	1.23457	1.24921				1.58007	1.66		1.20548	1.04988	1.13177	1.48013	1.2064	1.33178	1.38073	1.50546	1.4041	1.59747	1.18489	1.25608	1.13803	1.16005	1.20458	1.16264	1.05563	1.11126	1.69149	1.42704	1.78598	0.754005	0.81639	0.739234	1.31066	1.22123	1.12417
1.71074	1.23717	1.25073				1.58722	1.66132		1.21226	1.07661	1.13897	1.49673	1.20755	1.33846	1.38525	1.50759	1.40517	1.62584	1.18683	1.26099	1.14532	1.16267	1.20657	1.16446	1.05939	1.11888	1.69526	1.43669	1.78689	0.755172	0.817691	0.741111	1.31333	1.22271	1.12552
1.71605	1.23944	1.2519				1.59635	1.66273		1.21311	1.0768	1.13983	1.49695	1.21125	1.34264	1.38619	1.51203	1.41791	1.63103	1.18766	1.26599	1.14592	1.1642	1.20957	1.16597	1.06362	1.12465	1.69697	1.45526	1.78695	0.756912	0.818182	0.743322	1.31469	1.22443	1.12605
1.72727	1.24426	1.25581				1.59712	1.68271		1.21429	1.08208	1.14009	1.5	1.21556	1.3452	1.38636	1.52059	1.42114	1.63303	1.18787	1.27448	1.14702	1.16464	1.21352	1.16836	1.06536	1.12833	1.71157	1.45576	1.80907	0.758228	0.819775	0.744212	1.31687	1.22978	1.12808
1.72727	1.24636	1.25591				1.60098	1.69703		1.21429	1.0856	1.15407	1.5085	1.21928	1.3491	1.39225	1.52244	1.42169	1.63866	1.18848	1.27601	1.1475	1.17269	1.21378	1.16896	1.06596	1.1287	1.71186	1.46314	1.80917	0.75827	0.821121	0.745355	1.32	1.23066	1.12846
1.72812	1.2486	1.25674				1.60791	1.70702		1.21438	1.08812	1.1551	1.5102	1.22134	1.34934	1.40238	1.52252	1.42642	1.64125	1.1913	1.27946	1.14826	1.17362	1.21547	1.16911	1.06782	1.13559	1.73146	1.47125	1.81002	0.761478	0.823144	0.745856	1.3205	1.23446	1.13624
1.73137	1.25753	1.25855				1.60839	1.70766		1.21541	1.08868	1.1561	1.51752	1.22289	1.35	1.40661	1.52411	1.42857	1.64516	1.19231	1.28341	1.15013	1.17935	1.21613	1.175	1.0694	1.14161	1.73631	1.47786	1.81143	0.762687	0.824108	0.747452	1.32082	1.23904	1.13913
1.73694	1.2578	1.26308				1.61726	1.71212		1.22411	1.08968	1.15775	1.51932	1.22828	1.35131	1.40741	1.52456	1.43381	1.64672	1.19247	1.2846	1.15022	1.17966	1.2163	1.17564	1.07468	1.14192	1.73694	1.48107	1.81431	0.768632	0.824419	0.748858	1.32421	1.23946	1.14341
1.74281	1.25904	1.26597				1.62	1.71627		1.2267	1.09019	1.16017	1.52038	1.22901	1.36139	1.41325	1.52931	1.4339	1.65536	1.19301	1.28478	1.15296	1.18015	1.21779	1.17656	1.07891	1.14394	1.7375	1.48976	1.82262	0.770905	0.824444	0.75	1.331	1.24387	1.14423
1.7451	1.26187	1.26957				1.62752	1.71735		1.2282	1.09218	1.16348	1.52465	1.23259	1.36173	1.42234	1.53299	1.44578	1.66187	1.19441	1.28486	1.15324	1.18135	1.21894	1.18152	1.07986	1.14446	1.74831	1.49161	1.82306	0.774533	0.824969	0.751126	1.33242	1.24552	1.14941
1.74603	1.26995	1.2733				1.62988	1.71848		1.23034	1.09399	1.16478	1.52601	1.23873	1.36181	1.42251	1.53551	1.44776	1.66606	1.19465	1.28527	1.15897	1.18273	1.2216	1.18432	1.08194	1.14847	1.7553	1.49394	1.8444	0.776557	0.827586	0.751515	1.33923	1.24622	1.15034
1.76482	1.27044	1.27623				1.63218	1.72745		1.23398	1.09439	1.17156	1.52883	1.24057	1.36335	1.43093	1.54006	1.44828	1.67546	1.19827	1.29268	1.15909	1.19124	1.2232	1.19027	1.08258	1.1503	1.75532	1.49599	1.84952	0.77685	0.827957	0.752273	1.34467	1.25519	1.15047
1.76775	1.28393	1.27808				1.64796	1.73269		1.24074	1.09589	1.17185	1.53249	1.24063	1.36667	1.43266	1.54243	1.44932	1.70351	1.20108	1.29302	1.16098	1.19129	1.22388	1.19421	1.08382	1.15529	1.7573	1.49838	1.86475	0.778384	0.828107	0.752304	1.35073	1.25529	1.15455
1.76836	1.2863	1.27893				1.64875	1.73345		1.24157	1.09707	1.17462	1.53506	1.24132	1.36681	1.44084	1.55323	1.4511	1.70515	1.20147	1.29485	1.16103	1.19355	1.22937	1.19479	1.08502	1.16107	1.75849	1.50088	1.8668	0.779481	0.828571	0.754132	1.35329	1.25641	1.15504
1.77473	1.28852	1.28451				1.65321	1.73723		1.24183	1.10411	1.17462	1.54268	1.24695	1.37816	1.44333	1.55501	1.45484	1.70865	1.20789	1.29555	1.16111	1.19495	1.23328	1.19672	1.08565	1.16375	1.76735	1.5016	1.86742	0.779796	0.828902	0.754184	1.35414	1.25806	1.15831
1.77947	1.28865	1.28758				1.65365	1.73897		1.24275	1.10864	1.17584	1.54438	1.24783	1.38268	1.44369	1.56938	1.45525	1.71626	1.21137	1.29695	1.16369	1.20198	1.237	1.20458	1.0858	1.16839	1.76923	1.50811	1.87526	0.78268	0.830508	0.754881	1.35449	1.26389	1.15964
1.78261	1.29439	1.29746				1.65554	1.74074		1.24412	1.11095	1.17647	1.54513	1.24963	1.38537	1.45372	1.57261	1.45576	1.72438	1.21307	1.29821	1.16512	1.20598	1.24	1.20579	1.08594	1.1745	1.77474	1.51089	1.8913	0.784314	0.830703	0.75995	1.35759	1.27128	1.16641
1.78337	1.29806	1.30236				1.65926	1.74576		1.24551	1.11243	1.17914	1.5453	1.25926	1.38847	1.45531	1.57407	1.45604	1.73529	1.21834	1.31726	1.16601	1.206	1.24032	1.2058	1.08647	1.18114	1.78388	1.51189	1.8944	0.784689	0.830769	0.76348	1.36006	1.275	1.16839
1.78516	1.29916	1.30769				1.67736	1.75236		1.24888	1.11348	1.17956	1.54662	1.26167	1.39524	1.46546	1.58189	1.45705	1.73566	1.21972	1.3196	1.16795	1.20822	1.24286	1.20941	1.088	1.18145	1.78631	1.51295	1.89669	0.785016	0.833705	0.763807	1.36426	1.2755	1.16845
1.80306	1.30017	1.31181				1.68728	1.77108		1.25798	1.11621	1.18135	1.54804	1.26592	1.3986	1.46735	1.58206	1.45758	1.73944	1.22048	1.32669	1.17257	1.21477	1.24454	1.21178	1.08874	1.18346	1.79331	1.51644	1.91865	0.785637	0.835177	0.767004	1.37252	1.28017	1.1733
1.80798	1.30051	1.3154				1.6875	1.77281		1.2591	1.11648	1.18208	1.55259	1.27439	1.4	1.4697	1.58259	1.47031	1.7597	1.22053	1.3273	1.1733	1.21625	1.24457	1.21255	1.08955	1.18551	1.79526	1.53295	1.92608	0.790123	0.837017	0.768912	1.37519	1.28228	1.1746
1.83884	1.30204	1.32869				1.69844	1.78467		1.26138	1.11833	1.18868	1.55766	1.27486	1.40376	1.4727	1.5829	1.47388	1.78776	1.22081	1.33043	1.17573	1.21809	1.24701	1.21408	1.09579	1.18977	1.8	1.53929	1.92996	0.793341	0.83871	0.770983	1.37554	1.28235	1.18288
1.85945	1.3033	1.33162				1.71354	1.78612		1.26232	1.12323	1.1897	1.56021	1.2763	1.40625	1.48148	1.58844	1.47588	1.78794	1.22394	1.33055	1.17705	1.21973	1.25207	1.2172	1.09766	1.18991	1.8055	1.54049	1.93333	0.79857	0.839196	0.773207	1.37599	1.28673	1.18325
1.87942	1.30376	1.33193				1.71429	1.78755		1.26291	1.12391	1.19824	1.56373	1.27843	1.41467	1.48419	1.58913	1.47683	1.79406	1.22404	1.33178	1.19568	1.22061	1.25385	1.21739	1.0985	1.19024	1.81836	1.55085	1.93361	0.803708	0.83956	0.773523	1.37634	1.28818	1.18329
1.88314	1.30571	1.33603				1.71712	1.78865		1.27707	1.12802	1.20833	1.56997	1.27921	1.41789	1.48944	1.59574	1.47791	1.80561	1.22469	1.33333	1.19766	1.22147	1.25585	1.2284	1.10445	1.19115	1.82444	1.56027	1.94175	0.804323	0.839844	0.773852	1.38808	1.28864	1.18349
1.88363	1.30725	1.33985				1.71933	1.79235		1.29001	1.1339	1.20902	1.58938	1.28017	1.42079	1.49536	1.60105	1.48063	1.82377	1.22619	1.33786	1.2036	1.22312	1.25772	1.23333	1.10621	1.19122	1.82634	1.57021	1.95277	0.807186	0.840985	0.7744	1.39587	1.29155	1.18523
1.89189	1.31034	1.34168				1.73061	1.79395		1.29972	1.13876	1.21813	1.5942	1.28237	1.42143	1.49565	1.60387	1.48852	1.83206	1.22685	1.33992	1.20385	1.22374	1.25778	1.23413	1.10682	1.19206	1.82657	1.57074	1.97041	0.808901	0.842222	0.775176	1.41429	1.30422	1.18813
1.89961	1.31674	1.34355				1.73393	1.80777		1.30028	1.1397	1.22161	1.59499	1.28451	1.42275	1.49838	1.60781	1.49088	1.8466	1.2281	1.34247	1.21053	1.22478	1.25836	1.23429	1.10714	1.19209	1.82815	1.58548	1.97566	0.810956	0.844881	0.778186	1.41983	1.30732	1.19268
1.90101	1.31676	1.34985				1.73852	1.81159		1.30152	1.146	1.22238	1.59722	1.29327	1.42439	1.49905	1.61268	1.4992	1.84921	1.22914	1.35544	1.21106	1.22575	1.25864	1.23495	1.10743	1.19231	1.83054	1.5873	1.98218	0.813483	0.845942	0.781078	1.42385	1.30831	1.1933
1.90748	1.31773	1.35172				1.74636	1.829		1.30366	1.15873	1.22358	1.60289	1.29889	1.42574	1.50169	1.61441	1.5	1.85119	1.23627	1.3622	1.21439	1.23018	1.25955	1.2352	1.10787	1.1985	1.8419	1.59638	2.00853	0.814732	0.848975	0.78135	1.4264	1.31019	1.19529
1.90872	1.32022	1.35241				1.74664	1.8469		1.31069	1.15894	1.23171	1.60436	1.29954	1.42667	1.5025	1.61759	1.50232	1.85626	1.23889	1.36334	1.21786	1.23056	1.26352	1.23705	1.11069	1.20492	1.8476	1.59745	2.01952	0.815846	0.849885	0.781777	1.43344	1.31205	1.1968
1.9217	1.32689	1.35294				1.74675	1.84733		1.31148	1.16373	1.23171	1.60687	1.30455	1.42675	1.51111	1.61977	1.50558	1.86481	1.23944	1.36541	1.21962	1.23222	1.26446	1.23713	1.1121	1.21053	1.85849	1.59813	2.01974	0.81716	0.852846	0.782228	1.43631	1.3137	1.1985
1.92727	1.32743	1.35573				1.74841	1.86885		1.3248	1.16847	1.23447	1.60781	1.30758	1.42742	1.52364	1.62684	1.51295	1.86542	1.23974	1.3785	1.22318	1.23361	1.26697	1.24806	1.11664	1.21087	1.8616	1.60034	2.04009	0.817168	0.854777	0.783333	1.44168	1.31579	1.20059
1.92888	1.32775	1.35868				1.74946	1.87117		1.32972	1.17818	1.23773	1.61525	1.30862	1.43225	1.525	1.63556	1.5167	1.87949	1.23984	1.38079	1.22423	1.23701	1.26826	1.24959	1.12125	1.21532	1.86398	1.60312	2.05342	0.818584	0.854803	0.784091	1.44606	1.31682	1.21362
1.9509	1.32842	1.3615				1.75051	1.8828		1.32997	1.17842	1.24123	1.61878	1.30999	1.43349	1.52566	1.63585	1.51979	1.90854	1.24549	1.38414	1.22477	1.23754	1.27187	1.25	1.12264	1.21558	1.86923	1.60714	2.0567	0.81864	0.855263	0.786031	1.44816	1.31843	1.21438
1.95983	1.32985	1.36232				1.76143	1.91489		1.33178	1.18263	1.24159	1.61937	1.31029	1.43352	1.5274	1.64298	1.52406	1.91262	1.2466	1.38822	1.22564	1.23869	1.27492	1.25373	1.12469	1.21575	1.86938	1.62523	2.07769	0.820331	0.858333	0.787206	1.45265	1.32196	1.21511
1.97634	1.33052	1.36296				1.76527	1.91734		1.3383	1.18716	1.24883	1.6203	1.31287	1.43599	1.53135	1.65152	1.52551	1.91429	1.24721	1.38863	1.22648	1.24387	1.2752	1.25931	1.12588	1.21583	1.87548	1.62689	2.08132	0.821566	0.858513	0.787392	1.4544	1.32388	1.22222
1.9858	1.33075	1.36378				1.76553	1.92088		1.34118	1.19753	1.25116	1.63405	1.31526	1.43625	1.5462	1.65242	1.53145	1.93265	1.24814	1.39411	1.22927	1.24448	1.27663	1.25937	1.12785	1.21974	1.88054	1.63487	2.09663	0.825532	0.860889	0.795792	1.45872	1.32772	1.22841
2.02429	1.33086	1.37075				1.76654	1.93605		1.34185	1.19939	1.25198	1.64821	1.31741	1.43739	1.54839	1.65289	1.53997	1.94257	1.25564	1.39746	1.23186	1.24503	1.28769	1.26162	1.12966	1.2209	1.88588	1.63758	2.09746	0.826969	0.861538	0.796371	1.4613	1.33071	1.22917
2.03885	1.33382	1.37119				1.76749	1.93837		1.36222	1.20245	1.25291	1.65306	1.31787	1.43829	1.55198	1.65523	1.5466	1.94538	1.25968	1.40188	1.23307	1.25273	1.29125	1.26273	1.13307	1.2259	1.88593	1.64237	2.10287	0.830325	0.864691	0.799754	1.46429	1.3352	1.22953
2.04723	1.33719	1.37229				1.77027	1.9391		1.36417	1.21406	1.25968	1.66186	1.31928	1.44071	1.56357	1.65529	1.55075	1.94727	1.26115	1.4028	1.23512	1.25926	1.29308	1.26928	1.13309	1.226	1.89307	1.64444	2.10613	0.833124	0.865955	0.80062	1.47295	1.33635	1.23243
2.04731	1.3374	1.37684				1.77395	1.94179		1.36957	1.21408	1.26017	1.67402	1.32198	1.44265	1.57721	1.66111	1.55137	1.94922	1.26418	1.40433	1.24468	1.26761	1.29362	1.27357	1.14978	1.22699	1.90744	1.64752	2.11653	0.83314	0.868208	0.800895	1.47478	1.33929	1.2331
2.05846	1.35083	1.38124				1.78819	1.94358		1.37461	1.21659	1.26144	1.69098	1.33062	1.4434	1.58179	1.68421	1.55417	1.95946	1.26623	1.40568	1.24673	1.26971	1.30624	1.27373	1.15133	1.23112	1.92647	1.64894	2.14161	0.840541	0.872506	0.802083	1.47969	1.34706	1.23408
2.06	1.35199	1.38272				1.8125	1.96646		1.375	1.21905	1.26272	1.69109	1.33333	1.4437	1.5864	1.6867	1.55595	1.96454	1.26765	1.40986	1.24925	1.27273	1.31105	1.28613	1.15843	1.23422	1.92982	1.6611	2.15517	0.841037	0.873385	0.803409	1.47994	1.34715	1.23653
2.08457	1.35329	1.38596				1.82453	1.97718		1.375	1.22379	1.26323	1.70205	1.33333	1.44674	1.59363	1.69751	1.5568	1.97239	1.27151	1.41089	1.25201	1.27496	1.3125	1.28683	1.15846	1.23557	1.94036	1.66405	2.16794	0.847156	0.875831	0.806329	1.48419	1.34729	1.2381
2.10684	1.35849	1.40058				1.83271	1.97773		1.37822	1.2259	1.26418	1.70315	1.33442	1.44732	1.60816	1.70727	1.55738	1.98214	1.28173	1.41364	1.25281	1.27711	1.31388	1.29065	1.16667	1.23613	1.94175	1.67914	2.25176	0.847854	0.877301	0.806524	1.4863	1.34911	1.23842
2.10897	1.37139	1.40422				1.83403	1.98031		1.38072	1.22965	1.27674	1.70652	1.34052	1.44876	1.6248	1.70757	1.55993	1.98316	1.29072	1.41997	1.25382	1.2809	1.31457	1.29146	1.17203	1.23964	1.94223	1.68561	2.25307	0.850728	0.878049	0.806857	1.48754	1.35841	1.24555
2.13978	1.37333	1.40826				1.84091	1.98978		1.38529	1.23025	1.2768	1.71032	1.34088	1.44911	1.63048	1.71401	1.57527	1.99153	1.29088	1.42226	1.2589	1.28593	1.31542	1.29393	1.17409	1.24	1.95905	1.68763	2.29032	0.854194	0.879531	0.807203	1.48792	1.35874	1.25545
2.16856	1.37406	1.41156				1.84351	1.99125		1.38602	1.23256	1.28068	1.72605	1.34711	1.45231	1.63458	1.71506	1.58303	2	1.29129	1.4272	1.26025	1.29396	1.31647	1.2969	1.17463	1.24275	1.96178	1.68911	2.30118	0.854651	0.881952	0.808485	1.49225	1.36204	1.26036
2.17257	1.38079	1.41431				1.84708	1.998		1.38915	1.23551	1.28531	1.73084	1.3493	1.45498	1.63621	1.71815	1.59347	2.02703	1.2921	1.43235	1.26087	1.29713	1.3205	1.29767	1.17523	1.24528	2.00207	1.70992	2.33915	0.855107	0.882503	0.81018	1.49275	1.36457	1.26167
2.19111	1.38268	1.42262				1.85203	2		1.39206	1.24515	1.28833	1.7383	1.35094	1.45862	1.6386	1.73451	1.60034	2.0296	1.29216	1.43238	1.26379	1.2993	1.32088	1.30556	1.18491	1.25606	2.00212	1.72464	2.34085	0.859091	0.883117	0.814496	1.49348	1.36483	1.26423
2.19444	1.38424	1.42814				1.85253	2		1.39371	1.24745	1.28854	1.74229	1.35377	1.46384	1.6387	1.73704	1.60465	2.03383	1.29275	1.44026	1.26434	1.30552	1.32595	1.30769	1.18563	1.25656	2.00401	1.72598	2.37143	0.861827	0.884817	0.816129	1.49774	1.36603	1.2644
2.22049	1.3851	1.43276				1.86042	2.00206		1.40119	1.25806	1.29469	1.74322	1.35581	1.47849	1.64244	1.73913	1.61376	2.04141	1.29412	1.44112	1.26628	1.30577	1.32753	1.30769	1.18623	1.26036	2.01185	1.73271	2.37192	0.862694	0.885478	0.817672	1.49922	1.38653	1.26807
2.22146	1.38839	1.43289				1.86465	2.00613		1.41018	1.26171	1.29654	1.75758	1.3595	1.49251	1.65321	1.74341	1.61398	2.09205	1.29831	1.45719	1.2681	1.30707	1.33022	1.30897	1.18845	1.2625	2.02331	1.73427	2.39698	0.862872	0.887136	0.819079	1.50156	1.39456	1.27069
2.22469	1.3892	1.4347				1.86517	2.02222		1.41709	1.26413	1.29868	1.7604	1.36025	1.505	1.66129	1.74566	1.61878	2.0967	1.29837	1.46481	1.26939	1.31155	1.33383	1.31163	1.19405	1.26412	2.0284	1.75197	2.45867	0.864623	0.88792	0.821149	1.50386	1.40391	1.27151
2.25118	1.38953	1.43798				1.9082	2.02804		1.42569	1.26864	1.30168	1.76386	1.36163	1.50835	1.6726	1.74816	1.62111	2.12254	1.30147	1.47953	1.27004	1.31285	1.33585	1.31241	1.19973	1.27055	2.03947	1.76678	2.4607	0.868298	0.891101	0.822563	1.50389	1.40994	1.27152
2.26442	1.39088	1.43895				1.91959	2.05714		1.43031	1.26877	1.30211	1.77333	1.36187	1.50884	1.67802	1.75518	1.62613	2.12418	1.30172	1.48604	1.27119	1.31677	1.3368	1.31319	1.2	1.27518	2.04082	1.78063	2.48062	0.869289	0.891858	0.823121	1.50498	1.41092	1.27422
2.28311	1.40037	1.4391				1.92437	2.06154		1.43522	1.27174	1.30307	1.77344	1.3635	1.50984	1.67863	1.75934	1.62655	2.12472	1.30444	1.48643	1.27199	1.31963	1.33708	1.3271	1.21488	1.27581	2.05761	1.79204	2.48363	0.871041	0.891924	0.826042	1.50952	1.41256	1.2756
2.28833	1.40483	1.44186				1.93074	2.08145		1.43849	1.27345	1.30476	1.77351	1.3639	1.51159	1.6824	1.75993	1.62664	2.12641	1.31066	1.49907	1.27517	1.32153	1.33901	1.32756	1.21667	1.28261	2.06494	1.80192	2.53046	0.873341	0.892523	0.826087	1.5131	1.42042	1.27867
2.43276	1.40641	1.44222				1.96988	2.09474		1.44132	1.27404	1.30508	1.78253	1.36709	1.51654	1.68284	1.77	1.62924	2.1851	1.31421	1.50092	1.27948	1.3374	1.33914	1.32996	1.21931	1.28363	2.07601	1.80266	2.53333	0.875145	0.893013	0.830166	1.51361	1.42052	1.28152
2.56303	1.40854	1.4426				1.99335	2.09589		1.44499	1.2752	1.30699	1.78525	1.37187	1.51954	1.68362	1.77407	1.63121	2.22172	1.31499	1.5331	1.27976	1.33849	1.34336	1.33429	1.22648	1.28701	2.0828	1.80325	2.54907	0.87739	0.893204	0.830752	1.52381	1.42122	1.28254
2.59791	1.41005	1.44834				2.01907	2.11277		1.44637	1.27596	1.30795	1.80162	1.37859	1.52256	1.69165	1.77823	1.63653	2.22717	1.31548	1.53925	1.28043	1.34135	1.34347	1.33612	1.22896	1.29052	2.08768	1.80571	2.563	0.878079	0.897959	0.834177	1.52504	1.42202	1.28386
2.62162	1.41244	1.44925				2.02673	2.11588		1.45092	1.27866	1.30907	1.81093	1.38028	1.52652	1.69403	1.78113	1.63841	2.23133	1.31877	1.54758	1.28523	1.34253	1.34393	1.3423	1.22907	1.298	2.1	1.81538	2.58726	0.881175	0.899884	0.836423	1.52564	1.42278	1.28404
2.6257	1.41316	1.4528				2.05187	2.12018		1.45469	1.28969	1.30964	1.81198	1.39205	1.52705	1.70052	1.79699	1.64117	2.23488	1.31886	1.55026	1.28636	1.34435	1.3508	1.34322	1.23005	1.29908	2.1097	1.82947	2.60317	0.882872	0.900935	0.837466	1.53752	1.42326	1.28714
2.66482	1.41531	1.45438				2.07463	2.12081		1.45639	1.2901	1.314	1.81213	1.39315	1.53206	1.71901	1.80539	1.64457	2.25189	1.31971	1.55578	1.29255	1.34688	1.36068	1.35619	1.2344	1.30064	2.11667	1.83088	2.62534	0.887199	0.903479	0.837672	1.5443	1.42424	1.28743
2.71111	1.42022	1.4547				2.07623	2.1269		1.46047	1.29254	1.32263	1.81569	1.40141	1.53488	1.72445	1.8086	1.64632	2.25293	1.32068	1.55644	1.29331	1.34698	1.36192	1.36518	1.2354	1.30642	2.12867	1.83521	2.81089	0.897611	0.904142	0.83787	1.54992	1.42857	1.29136
2.73392	1.42475	1.45607				2.09901	2.12766		1.4639	1.29772	1.32348	1.83236	1.40361	1.53492	1.7279	1.81028	1.64815	2.26515	1.32897	1.56271	1.29764	1.35197	1.36225	1.36672	1.2381	1.30906	2.13478	1.84413	2.81232	0.899756	0.904506	0.838013	1.5516	1.43072	1.29935
2.81197	1.43407	1.45907				2.10638	2.14133		1.46732	1.3104	1.3244	1.83769	1.40753	1.53846	1.73805	1.81532	1.65101	2.28571	1.32987	1.59218	1.29781	1.35362	1.36248	1.36783	1.24394	1.30914	2.13548	1.84458	2.81556	0.905575	0.904605	0.838129	1.55862	1.44262	1.29969
2.82203	1.43676	1.4592				2.12607	2.14188		1.47359	1.32722	1.32681	1.84267	1.41039	1.53862	1.74359	1.82752	1.65439	2.34152	1.32994	1.59363	1.29968	1.35634	1.36631	1.37009	1.24798	1.31298	2.14381	1.8473	2.8169	0.90584	0.905055	0.840345	1.5684	1.4427	1.30249
2.82515	1.43687	1.46057				2.12667	2.15618		1.4753	1.32877	1.32824	1.85624	1.41113	1.54167	1.74492	1.82778	1.66016	2.35789	1.33099	1.59853	1.30141	1.35645	1.36868	1.37363	1.24887	1.31341	2.15132	1.85529	2.88095	0.907005	0.906494	0.844384	1.56935	1.44428	1.30263
2.84098	1.43772	1.46226				2.14133	2.16055		1.48012	1.32919	1.32905	1.86223	1.41413	1.5431	1.76119	1.82955	1.66163	2.39683	1.33446	1.602	1.30583	1.35714	1.37097	1.37572	1.25472	1.31969	2.15529	1.85558	2.89565	0.907749	0.907029	0.846667	1.56986	1.44444	1.30915
2.93093	1.44272	1.47279				2.14286	2.17606		1.48336	1.33286	1.33385	1.87079	1.415	1.54422	1.78472	1.83743	1.66609	2.4596	1.33962	1.61455	1.30625	1.35809	1.37248	1.37707	1.25666	1.3265	2.18801	1.86573	2.97635	0.908257	0.90764	0.846885	1.57807	1.44516	1.31154
2.93255	1.44286	1.47611				2.16228	2.17982		1.49183	1.33613	1.33566	1.88471	1.41593	1.54483	1.79238	1.8477	1.66667	2.47154	1.34207	1.65364	1.30677	1.3604	1.37649	1.38339	1.25702	1.33033	2.19165	1.87262	2.99695	0.911868	0.908046	0.847025	1.58204	1.45161	1.31336
2.96594	1.44572	1.47939				2.19362	2.24186		1.4922	1.35115	1.33699	1.88889	1.41961	1.54562	1.79273	1.84778	1.67387	2.48354	1.34281	1.66538	1.3099	1.36136	1.37781	1.3858	1.25743	1.33042	2.1977	1.89333	3.02454	0.912121	0.908571	0.847926	1.58435	1.45203	1.31798
3.00968	1.45931	1.48073				2.20408	2.26368		1.49389	1.35267	1.34167	1.89834	1.4271	1.54674	1.79412	1.85185	1.67593	2.54667	1.34347	1.68638	1.3102	1.3624	1.37891	1.38801	1.26047	1.33059	2.2025	1.89648	3.12587	0.915663	0.909497	0.85064	1.58714	1.45353	1.3184
3.10559	1.47458	1.48319				2.23148	2.29439		1.50094	1.36424	1.35294	1.91188	1.42857	1.55201	1.79558	1.85462	1.67918	2.55759	1.34429	1.68806	1.31471	1.36486	1.37961	1.38825	1.26333	1.33264	2.20264	1.89754	3.13462	0.917488	0.909646	0.850852	1.59864	1.46199	1.31858
3.22295	1.47673	1.4845				2.23934	2.331		1.51399	1.38073	1.35678	1.9126	1.43297	1.55378	1.8004	1.85827	1.68298	2.5767	1.34644	1.68909	1.31593	1.37307	1.38401	1.3975	1.26404	1.33481	2.20354	1.90822	3.13694	0.918149	0.911534	0.850939	1.60591	1.46238	1.32129
3.28947	1.48229	1.48552				2.24201	2.34353		1.51885	1.38148	1.35889	1.92489	1.43355	1.55578	1.80118	1.8627	1.68359	2.63158	1.34978	1.69271	1.31744	1.37598	1.38487	1.40996	1.26421	1.33636	2.20476	1.90969	3.15385	0.923631	0.911665	0.851129	1.60826	1.4658	1.32361
3.35587	1.4878	1.49495				2.24876	2.365		1.52098	1.39528	1.35994	1.9332	1.44308	1.55592	1.81633	1.8664	1.69432	2.67313	1.35641	1.70378	1.31951	1.37824	1.38762	1.41368	1.26614	1.33656	2.21429	1.92667	3.17308	0.92381	0.913043	0.852315	1.61376	1.47164	1.33798
3.36232	1.48936	1.49911				2.25581	2.36695		1.52875	1.40299	1.3613	1.96901	1.44352	1.55897	1.82378	1.88046	1.70446	2.78485	1.35647	1.70937	1.31951	1.37916	1.39074	1.41379	1.26941	1.33946	2.21853	1.92678	3.24585	0.924	0.913097	0.85511	1.62726	1.48287	1.33994
3.4055	1.49169	1.50353				2.26728	2.38743		1.53016	1.41582	1.37445	1.97012	1.44464	1.56491	1.83402	1.88163	1.71753	2.81672	1.37338	1.71006	1.32327	1.3801	1.39524	1.41584	1.26946	1.34051	2.24155	1.92816	3.27869	0.924298	0.913259	0.855846	1.62993	1.48471	1.34559
3.68266	1.49528	1.50551				2.27073	2.53333		1.53672	1.41594	1.39373	1.9776	1.44786	1.56594	1.83434	1.89	1.74216	2.83284	1.37409	1.71607	1.32398	1.38123	1.39968	1.42396	1.27196	1.34091	2.25113	1.93061	3.28014	0.92514	0.916936	0.856429	1.63123	1.49026	1.35345
3.90456	1.49687	1.50633				2.28756	2.57732		1.54035	1.42055	1.39742	2.03433	1.45273	1.57516	1.84154	1.89567	1.74737	2.84091	1.37874	1.71652	1.32453	1.38144	1.4	1.42561	1.27333	1.341	2.25366	1.93474	3.34615	0.926115	0.917241	0.858726	1.6313	1.49094	1.35534
4.07143	1.49916	1.50759				2.30588	2.59892		1.54265	1.42788	1.39852	2.03596	1.4582	1.57706	1.84231	1.89804	1.76208	2.85714	1.38139	1.72193	1.32676	1.39788	1.40694	1.43253	1.27684	1.35032	2.25455	1.94706	3.39194	0.928382	0.91769	0.859394	1.6314	1.52262	1.35542
4.40889	1.50082	1.51193				2.30641	2.65015		1.54701	1.43087	1.4	2.07083	1.46416	1.58106	1.8441	1.90625	1.76371	2.92216	1.38324	1.72348	1.32988	1.3985	1.422	1.43713	1.27739	1.35117	2.27523	1.966	3.41297	0.932121	0.917695	0.861453	1.63387	1.52739	1.35546
4.84184	1.50151	1.51378				2.31282	2.66964		1.55063	1.44481	1.40346	2.07128	1.46587	1.58448	1.85202	1.90649	1.76938	2.92398	1.38462	1.72619	1.33238	1.40407	1.42587	1.43802	1.2777	1.35514	2.28224	1.9732	3.43463	0.934927	0.918012	0.862697	1.63732	1.53376	1.35662
5.95238	1.50166	1.51736				2.33067	2.73851		1.55634	1.45983	1.40956	2.08675	1.46746	1.58464	1.8583	1.91389	1.787	2.93578	1.3907	1.73062	1.33333	1.41778	1.42595	1.43902	1.28076	1.35817	2.29087	1.97619	3.49643	0.936567	0.921182	0.863874	1.63926	1.53834	1.35725
5.99359	1.50262	1.51821				2.33415	2.80805		1.55732	1.46082	1.41281	2.08789	1.47077	1.58571	1.86616	1.91909	1.78804	3.00615	1.39274	1.76761	1.34031	1.4202	1.43322	1.44601	1.28109	1.35987	2.32741	1.98444	3.67037	0.937425	0.921376	0.865672	1.64226	1.5387	1.35953
	1.50476	1.51917				2.37563	2.82486		1.55814	1.46278	1.41616	2.0967	1.47117	1.58599	1.86974	1.9305	1.80651	3.04459	1.39448	1.80921	1.34599	1.42105	1.43994	1.44904	1.28482	1.36	2.39234	1.98986	3.80309	0.938575	0.921478	0.865948	1.64602	1.55263	1.36116
	1.5085	1.52322				2.38325	2.83003		1.55944	1.46406	1.41639	2.10884	1.47232	1.58904	1.87226	1.93359	1.81076	3.22581	1.39601	1.80934	1.35148	1.42219	1.44079	1.45009	1.28618	1.36006	2.40964	2.02637	3.81226	0.938826	0.92219	0.866123	1.65785	1.56844	1.37356
	1.51303	1.5298				2.3932	2.88095		1.56678	1.46605	1.41884	2.11714	1.47986	1.59322	1.87549	1.95316	1.81125	3.31338	1.39932	1.82353	1.35185	1.42397	1.44143	1.46246	1.28661	1.36098	2.41645	2.05022	3.88327	0.940389	0.923077	0.86728	1.67067	1.57672	1.37625
	1.51438	1.53045				2.46774	2.95846		1.57678	1.47259	1.42566	2.12304	1.48048	1.59612	1.88636	1.96414	1.81942	3.31655	1.40625	1.82675	1.35185	1.42836	1.44409	1.46449	1.29054	1.36133	2.41927	2.05963	4.11983	0.940435	0.923434	0.868478	1.68662	1.5836	1.37937
	1.51672	1.53249				2.51889	3.1746		1.5807	1.48309	1.43056	2.12641	1.48071	1.59756	1.89394	1.9739	1.81964	3.33808	1.40689	1.84673	1.35204	1.42881	1.44463	1.4672	1.29111	1.36234	2.44665	2.06458	4.15464	0.941542	0.924	0.868743	1.69492	1.58615	1.38187
	1.52025	1.53271				2.60111	3.18211		1.58226	1.49338	1.4371	2.16629	1.4827	1.59815	1.89495	1.98927	1.82037	3.34043	1.40902	1.85199	1.35385	1.43366	1.44498	1.46753	1.29141	1.36582	2.47619	2.0782	4.5045	0.948081	0.924855	0.870101	1.70316	1.58722	1.3869
	1.53744	1.5353				2.63158	3.34375		1.59082	1.5018	1.43822	2.16848	1.48333	1.60142	1.89733	1.99777	1.83549	3.4291	1.41549	1.87872	1.35514	1.43505	1.44545	1.46815	1.29202	1.36769	2.51546	2.07925	5	0.948557	0.925508	0.87013	1.70377	1.59228	1.38881
	1.53744	1.53613				2.66197	3.40364		1.59503	1.51864	1.43954	2.17471	1.48577	1.60304	1.89864	2.00644	1.86	3.47122	1.41684	1.90683	1.35556	1.43573	1.44778	1.47273	1.30178	1.37285	2.54155	2.08132	5.51429	0.950192	0.928158	0.872156	1.70483	1.59609	1.38934
	1.54828	1.55281				2.66377	3.56981		1.5951	1.52139	1.44977	2.17815	1.48804	1.60563	1.89908	2.01903	1.864	3.55914	1.41994	1.91503	1.36012	1.4434	1.4505	1.4734	1.30521	1.37361	2.59189	2.10066	6.84932	0.95116	0.928844	0.872363	1.70677	1.59701	1.39712
	1.54976	1.56291				2.7395	3.65672		1.60302	1.53958	1.45008	2.19192	1.49017	1.607	1.92537	2.02871	1.8683	4.86139	1.42344	1.96888	1.36224	1.44627	1.45342	1.48432	1.30759	1.37859	2.6506	2.10096		0.952321	0.930475	0.872976	1.72566	1.60377	1.39869
	1.5567	1.59605				2.75833	3.99588		1.6059	1.56066	1.45322	2.20134	1.4912	1.60729	1.96082	2.03656	1.87551	6.12179	1.42768	1.97619	1.36225	1.45089	1.46003	1.49085	1.30841	1.37902	2.65385	2.13248		0.952924	0.930909	0.874046	1.73703	1.60514	1.40435
	1.55851	1.59933				2.82249	4.02991		1.60727	1.56439	1.45336	2.20495	1.5	1.61552	1.96976	2.04698	1.89474	7.85714	1.4319	1.99095	1.36308	1.45238	1.46697	1.49346	1.31008	1.39153	2.65634	2.15054		0.956069	0.93253	0.874251	1.74107	1.60751	1.40605
	1.55948	1.60621				2.84308	4.09283		1.6087	1.57234	1.45387	2.22	1.50077	1.61684	1.97327	2.06237	1.91165	8.0084	1.43406	1.99358	1.36332	1.45246	1.46942	1.49536	1.31132	1.3928	2.66387	2.16304		0.95679	0.93408	0.875497	1.75596	1.6252	1.40968
	1.57095	1.60993				3.01351	4.50698		1.61199	1.57862	1.45554	2.23923	1.50236	1.62025	1.97521	2.06321	1.92578		1.43426	2	1.36682	1.45277	1.47201	1.49844	1.31544	1.39331	2.6877	2.17174		0.958543	0.934406	0.877574	1.76208	1.63398	1.41049
	1.57388	1.6146				3.08725	5.2199		1.6162	1.57985	1.46204	2.24485	1.50409	1.62459	1.97835	2.06982	1.9311		1.4386	2.01707	1.37021	1.45441	1.4787	1.4991	1.3172	1.39909	2.69452	2.19355		0.959612	0.934757	0.878955	1.76386	1.63399	1.41558
	1.57484	1.62804				3.10903			1.62969	1.58786	1.47403	2.27523	1.50412	1.62706	1.98101	2.07642	1.93452		1.44099	2.02495	1.37187	1.47222	1.47871	1.5	1.31772	1.4007	2.77612	2.19949		0.959677	0.936298	0.880837	1.77679	1.65278	1.4204
	1.5784	1.63619				3.14557			1.63196	1.58872	1.475	2.28117	1.5069	1.63055	1.992	2.07865	1.94071		1.44312	2.04918	1.37387	1.47492	1.47883	1.50174	1.31852	1.40917	2.77778	2.20746		0.960736	0.937956	0.881119	1.78221	1.65292	1.4216
	1.57934	1.63666				3.19544			1.6339	1.60245	1.47673	2.33645	1.511	1.63934	1.99395	2.08426	1.94841		1.45068	2.05339	1.37755	1.48179	1.49088	1.50473	1.32528	1.41118	2.84424	2.26076		0.960832	0.941323	0.882775	1.78839	1.66214	1.42181
	1.58772	1.63847				3.20652			1.63636	1.61889	1.47798	2.35266	1.51227	1.64727	1.99765	2.08805	1.98298		1.45194	2.05727	1.38111	1.48259	1.49431	1.50532	1.32847	1.41348	2.86826	2.27007		0.961306	0.942999	0.885207	1.78871	1.67625	1.42415
	1.58961	1.65986				3.82869			1.64029	1.61947	1.49128	2.36164	1.51499	1.64912	1.99792	2.09382	2.01822		1.45344	2.08421	1.38915	1.48611	1.49449	1.50602	1.33194	1.42059	2.99683	2.27053		0.96164	0.943246	0.887393	1.79008	1.68243	1.43561
	1.59136	1.66843				4.08439			1.64039	1.6531	1.49538	2.40701	1.5192	1.64975	2.01008	2.11064	2.03182		1.47531	2.08506	1.38947	1.49064	1.49573	1.50667	1.33387	1.42258	3.01824	2.32311		0.964198	0.944598	0.888255	1.79268	1.68339	1.43779
	1.61953	1.6696				4.17227			1.6434	1.66947	1.50241	2.44638	1.51961	1.65038	2.01171	2.11162	2.041		1.47627	2.09205	1.39167	1.49754	1.49693	1.51458	1.3339	1.43927	3.0581	2.33413		0.967123	0.944931	0.888628	1.79385	1.68983	1.44076
	1.62416	1.6778				4.42922			1.65926	1.69495	1.50746	2.47222	1.5327	1.65138	2.0167	2.15385	2.05161		1.47644	2.0989	1.39895	1.50825	1.49773	1.52217	1.33441	1.44076	3.0581	2.33903		0.96966	0.945455	0.891408	1.79963	1.69598	1.44237
	1.62891	1.69201				6.15584			1.65986	1.70334	1.52648	2.51482	1.54637	1.65201	2.02979	2.19163	2.06157		1.4766	2.10465	1.39939	1.5085	1.5	1.52668	1.33479	1.44536	3.08411	2.36927		0.969735	0.945545	0.892523	1.8018	1.69665	1.44593
	1.63727	1.69201				8.87619			1.66	1.73194	1.53058	2.53947	1.54758	1.66221	2.04255	2.19512	2.06316		1.47826	2.12085	1.4003	1.51096	1.50334	1.53398	1.33748	1.44551	3.10356	2.36993		0.970552	0.945758	0.893168	1.8251	1.6968	1.45821
	1.63972	1.71648							1.66372	1.742	1.53938	2.7057	1.5477	1.67126	2.04459	2.20095	2.06639		1.47861	2.13704	1.40516	1.51115	1.50356	1.53458	1.33791	1.44974	3.22373	2.42718		0.973783	0.945876	0.895388	1.82724	1.69858	1.45877
	1.6458	1.71956							1.68067	1.76712	1.54223	2.71733	1.55056	1.67276	2.05773	2.21615	2.08761		1.48046	2.2049	1.40641	1.5163	1.50874	1.53559	1.33937	1.45333	3.3125	2.45679		0.974587	0.948193	0.90012	1.82752	1.70671	1.47302
	1.64828	1.74903							1.6834	1.77165	1.5438	2.75667	1.55064	1.67701	2.07176	2.22685	2.09302		1.48112	2.21412	1.40804	1.51659	1.50877	1.5369	1.34457	1.45358	3.52113	2.46914		0.976902	0.949219	0.900763	1.84261	1.70819	1.47881
	1.64945	1.7584							1.70447	1.77987	1.55227	2.98792	1.56114	1.68522	2.08858	2.23188	2.09685		1.48742	2.2399	1.41486	1.51691	1.51369	1.54374	1.34631	1.45603	3.60595	2.48767		0.978975	0.949416	0.900911	1.84502	1.71154	1.48193
	1.65476	1.76381							1.70588	1.80626	1.55379	3.02236	1.57603	1.69048	2.08972	2.23885	2.10526		1.48864	2.25349	1.42097	1.52083	1.52191	1.54618	1.34923	1.46362	3.62896	2.49468		0.981718	0.950355	0.901826	1.84803	1.71236	1.48834
	1.65922	1.77069							1.70723	1.80645	1.55537	3.04561	1.57877	1.69423	2.10359	2.24601	2.12644		1.49759	2.26005	1.42254	1.52181	1.52236	1.5511	1.34957	1.46488	3.69582	2.56941		0.982709	0.952214	0.902408	1.84937	1.71252	1.48983
	1.66207	1.78881							1.708	1.81226	1.55751	3.08669	1.5814	1.69482	2.11416	2.29126	2.14218		1.50161	2.27273	1.42301	1.52764	1.52753	1.55335	1.35053	1.47232	4.23077	2.61749		0.984635	0.952601	0.902655	1.84944	1.71603	1.48986
	1.6679	1.79359							1.71655	1.81852	1.55908	3.1	1.58362	1.69686	2.12128	2.2933	2.15835		1.5096	2.28606	1.42355	1.52804	1.52839	1.57447	1.35855	1.47394		2.6178		0.984828	0.95303	0.905533	1.85094	1.71897	1.49543
	1.67314	1.80077							1.71906	1.82339	1.55993	3.14286	1.58763	1.7	2.12903	2.29925	2.17833		1.52504	2.30928	1.42953	1.52883	1.53955	1.57895	1.35913	1.47739		2.65385		0.988476	0.954181	0.906868	1.87406	1.72809	1.5015
	1.67718	1.80586							1.72445	1.84086	1.56661	3.22006	1.58947	1.7025	2.13288	2.30714	2.17865		1.52614	2.32031	1.43068	1.53684	1.54452	1.58121	1.37083	1.47785		2.66391		0.990411	0.954308	0.9094	1.87548	1.7301	1.50394
	1.69134	1.81022							1.72667	1.88558	1.57333	3.23	1.59859	1.7065	2.14133	2.3271	2.2164		1.53884	2.36049	1.43118	1.53757	1.55514	1.59532	1.37199	1.48562		2.67688		0.990577	0.956522	0.914037	1.88324	1.74081	1.50645
	1.70513	1.83186							1.72937	1.89293	1.57411	3.28667	1.61078	1.71927	2.14252	2.33175	2.22248		1.54441	2.36198	1.43243	1.54221	1.55593	1.59564	1.37816	1.49106		2.69855		0.992288	0.957684	0.914567	1.88738	1.77362	1.50749
	1.70705	1.83202							1.73857	1.90929	1.57627	3.41379	1.61163	1.72779	2.14815	2.33842	2.22624		1.54545	2.39614	1.43323	1.54771	1.55938	1.59622	1.38485	1.49829		2.71429		0.992968	0.958571	0.914667	1.88791	1.78315	1.51698
	1.70855	1.85847							1.75379	1.97849	1.57735	3.62041	1.62308	1.73503	2.15983	2.34211	2.23165		1.54545	2.39952	1.43541	1.54939	1.57092	1.59677	1.38609	1.50083		2.72401		0.993865	0.959044	0.916237	1.89357	1.78928	1.52198
	1.73601	1.87262							1.75712	1.99594	1.58171	3.9381	1.62333	1.74449	2.1645	2.36145	2.27442		1.54799	2.61027	1.4376	1.55784	1.57313	1.61409	1.3871	1.51361		2.77008		0.994898	0.959057	0.917085	1.89524	1.8019	1.52696
	1.73897	1.88235							1.75969	2.00401	1.59423	4.78307	1.62565	1.7486	2.18069	2.40054	2.27907		1.55161	2.61708	1.44534	1.56341	1.57492	1.62857	1.38806	1.52039		2.82282		0.995122	0.959596	0.918246	1.91235	1.80727	1.5347
	1.74187	1.88496							1.77132	2.00405	1.59768	7.14286	1.62857	1.75	2.18931	2.40097	2.28738		1.55517	2.61725	1.44535	1.56343	1.57774	1.63127	1.38899	1.53004		2.84532		1	0.960289	0.918546	1.91939	1.81977	1.5456
	1.74346	1.88716							1.77174	2.03786	1.6	7.34375	1.64047	1.75158	2.19239	2.42356	2.30332		1.56289	2.68232	1.44567	1.56357	1.5785	1.63311	1.39024	1.53309		2.85549		1.00118	0.960452	0.918979	1.92126	1.83616	1.54984
	1.7491	1.88994							1.77305	2.0393	1.61162	8.06452	1.64286	1.76126	2.21845	2.42821	2.33976		1.56293	2.70685	1.4487	1.56714	1.57861	1.63834	1.39104	1.53322		2.8806		1.0024	0.962291	0.919127	1.9332	1.84504	1.56006
	1.76923	1.89394							1.79769	2.06	1.62003	9.70408	1.64974	1.77402	2.23971	2.4481	2.34243		1.57331	2.71681	1.45147	1.56863	1.5807	1.64165	1.39363	1.53535		3.05016		1.00254	0.962309	0.919622	1.95316	1.85741	1.57686
	1.77127	1.89474							1.79842	2.0617	1.62327		1.65217	1.78197	2.31542	2.46667	2.35867		1.57618	2.78247	1.45271	1.57095	1.58266	1.64168	1.39394	1.53806		3.3557		1.00548	0.963095	0.919697	1.95481	1.86007	1.57903
	1.78378	1.92488							1.80146	2.11111	1.62697		1.6548	1.7967	2.31991	2.4825	2.36434		1.58692	2.88435	1.45483	1.57195	1.58304	1.64286	1.39425	1.54766		3.36071		1.00791	0.963399	0.921547	1.96078	1.88077	1.5793
	1.78664	1.93059							1.80206	2.12809	1.63406		1.65568	1.80077	2.3747	2.48744	2.37405		1.58824	2.90123	1.4697	1.57576	1.59331	1.64372	1.39661	1.55591		3.45552		1.00899	0.964994	0.921569	1.97379	1.89505	1.5814
	1.78695	1.95499							1.80218	2.17401	1.63874		1.66236	1.8016	2.38313	2.51562	2.37808		1.59034	3.02667	1.47415	1.58161	1.60457	1.64855	1.40095	1.5587		3.50193		1.00927	0.967005	0.924841	1.99165	1.90649	1.59328
	1.80403	1.97183							1.8035	2.17738	1.64607		1.66362	1.80321	2.38539	2.51688	2.39329		1.59187	3.44828	1.47596	1.58935	1.609	1.65343	1.406	1.57742		3.6		1.00984	0.972087	0.925104	2.00853	1.94021	1.59744
	1.80745	1.98427							1.81778	2.21266	1.6521		1.66375	1.81018	2.43171	2.5243	2.41408		1.59745	3.62451	1.48792	1.59501	1.60997	1.66018	1.4121	1.58247		3.6015		1.01361	0.972781	0.926166	2.0108	1.96847	1.59865
	1.80907	2.01702							1.82846	2.21498	1.65543		1.66607	1.81375	2.48219	2.53766	2.42469		1.59935	4.73934	1.48852	1.59851	1.61959	1.66031	1.41838	1.58254		3.81328		1.01804	0.974719	0.930295	2.01443	1.96988	1.6
	1.81439	2.02128							1.82961	2.25285	1.65574		1.67121	1.81748	2.49474	2.54593	2.43781		1.60165	5.43195	1.49029	1.6039	1.625	1.67138	1.42095	1.58376		4.22727		1.01954	0.975357	0.931691	2.01837	1.97009	1.60751
	1.82197	2.03527							1.8413	2.25592	1.65887		1.68078	1.82129	2.50131	2.5791	2.48876		1.60781	8.72222	1.49283	1.60561	1.63245	1.67194	1.42296	1.58792		4.78607		1.01958	0.976519	0.934641	2.02637	1.97186	1.6136
	1.82633	2.04082							1.8431	2.30415	1.6594		1.68508	1.82672	2.54857	2.60822	2.51832		1.64394	9.93	1.49436	1.60627	1.64441	1.67504	1.42516	1.59807		5.64972		1.02028	0.976744	0.936224	2.04517	1.97628	1.6172
	1.82836	2.04492							1.85171	2.52533	1.66176		1.68548	1.82881	2.55754	2.63562	2.57143		1.64828		1.49831	1.61864	1.65104	1.67993	1.43857	1.60486		6.46104		1.02184	0.977726	0.93908	2.0523	1.98351	1.63511
	1.83534	2.06186							1.85799	2.53804	1.66496		1.7041	1.83915	2.61538	2.63852	2.61035		1.65165		1.50528	1.62023	1.66064	1.68073	1.43945	1.61765		9.19417		1.02242	0.978481	0.93915	2.09787	1.99795	1.63589
	1.84692	2.07531							1.86392	2.5958	1.67402		1.70541	1.84713	2.62205	2.68733	2.67751		1.6518		1.50729	1.62639	1.66319	1.68102	1.44024	1.63148				1.02262	0.979475	0.939394	2.10468	2.00204	1.63618
	1.88367	2.09297							1.86792	2.6164	1.6814		1.70825	1.85383	2.63712	2.69542	2.68286		1.65257		1.50997	1.62718	1.67121	1.68147	1.4414	1.63529				1.02322	0.984262	0.939511	2.11321	2.0093	1.64226
	1.89714	2.10256							1.87129	2.80112	1.68371		1.71123	1.85393	2.63873	2.7019	2.68817		1.65385		1.51607	1.63063	1.6796	1.69965	1.44257	1.6403				1.02525	0.984281	0.939884	2.14602	2.01822	1.64975
	1.90605	2.10846							1.87298	2.83191	1.69444		1.71136	1.85686	2.65301	2.74107	2.7027		1.65493		1.51927	1.63203	1.68007	1.70105	1.44427	1.64065				1.02535	0.990665	0.941597	2.15233	2.02667	1.65593
	1.91379	2.13093							1.88197	3.04878	1.69691		1.71485	1.85843	2.65903	2.74593	2.81586		1.65614		1.52224	1.63558	1.68151	1.72093	1.44613	1.64103				1.02551	0.993443	0.943182	2.15258	2.03055	1.66667
	1.921	2.16481							1.88868	3.27817	1.69928		1.71614	1.86809	2.67409	2.74636	2.849		1.65679		1.52753	1.6433	1.70629	1.73321	1.44741	1.64421				1.0277	0.998688	0.945783	2.16376	2.03212	1.67035
	1.92323	2.18538							1.90637	3.44151	1.72117		1.72016	1.8711	2.72346	2.75	2.88047		1.65719		1.5297	1.65485	1.70962	1.73796	1.44946	1.65107				1.0279	0.998693	0.947141	2.18263	2.04928	1.67075
	1.96627	2.21348							1.9089	3.89516	1.72143		1.72781	1.87352	2.73156	2.79233	2.91718		1.65809		1.53344	1.6578	1.72243	1.75747	1.45272	1.65125				1.02812	1	0.948689	2.20455	2.0557	1.67082
	1.97988	2.24156							1.92608	4.3087	1.72822		1.73455	1.87524	2.81437	2.88116	3.11897		1.66547		1.53442	1.65917	1.73022	1.76939	1.45483	1.65625				1.02897	1	0.948936	2.22272	2.11398	1.67173
	1.98758	2.2448							1.92843	4.38356	1.73386		1.73694	1.884	2.8433	2.90354	3.41281		1.67016		1.53882	1.66	1.7331	1.77885	1.45723	1.66114				1.02945	1	0.949068	2.23529	2.12445	1.69497
	1.99598	2.27397							1.93792	8.25	1.73509		1.74286	1.88953	2.84527	2.92941	3.43373		1.67118		1.53901	1.6617	1.73407	1.78169	1.46381	1.66469				1.03075	1.00339	0.949864	2.24186	2.12617	1.69983
	2.00401	2.27614							1.95127		1.75		1.74348	1.91079	2.85797	2.941	3.64286		1.67247		1.53936	1.66727	1.74725	1.78436	1.46598	1.66487				1.03226	1.00354	0.953293	2.24586	2.17824	1.71886
	2.03797	2.5							1.95455		1.76648		1.75764	1.91196	2.89145	3.03822	3.7434		1.67335		1.54275	1.66951	1.76525	1.79828	1.46774	1.6685				1.03279	1.0036	0.954492	2.25799	2.17881	1.72593
	2.04832	2.50802							1.9556		1.78242		1.76357	1.91463	2.89474	3.19257	3.88664		1.67754		1.54498	1.67089	1.7757	1.80652	1.47492	1.66893				1.03813	1.0047	0.955483	2.28276	2.2517	1.74472
	2.05144	2.57632							1.95688		1.82184		1.76768	1.92247	2.93393	3.40214	3.93852		1.68601		1.55054	1.67273	1.80086	1.80843	1.48823	1.67156				1.03822	1.00478	0.955941	2.28365	2.27926	1.74825
	2.09756	2.59355							1.98455		1.83503		1.77189	1.93582	3.27143	3.48432	4.09836		1.68704		1.55422	1.67736	1.80218	1.81157	1.49012	1.68132				1.03893	1.00646	0.956468	2.28833	2.3423	1.76259
	2.12343	2.67456							1.98876		1.83799		1.7722	1.93812	3.43796	3.84496	4.1625		1.69508		1.56176	1.6867	1.80292	1.8346	1.49241	1.68421				1.04072	1.00698	0.957035	2.36967	2.42857	1.77256
	2.1258	2.75298							2.01402		1.84837		1.77318	1.95339	3.80228	4.14865	4.41117		1.69739		1.56219	1.68784	1.80337	1.83585	1.50092	1.7028				1.04526	1.00795	0.959459	2.37292	2.45404	1.77362
	2.18621	2.82515							2.01688		1.86325		1.77477	1.95472	3.96386	5.04301	4.97326		1.70019		1.56771	1.68864	1.80855	1.874	1.50261	1.70483				1.04965	1.00885	0.959811	2.44499	2.456	1.77437
	2.18625	2.96							2.03118		1.88462		1.77778	1.95618	3.96825	5.98742	6.04348		1.7089		1.56818	1.7	1.81156	1.8773	1.50433	1.71491				1.05128	1.01055	0.960511	2.44529	2.6178	1.78996
	2.24885	2.96061							2.03963		1.88469		1.78368	1.95976	4.30631	7.50382	6.17722		1.7221		1.56938	1.7051	1.81891	1.90041	1.50543	1.71536				1.05181	1.01057	0.963522	2.44828	2.62703	1.80148
	2.25776	3.53933							2.05439		1.88671		1.79371	1.96901	4.37557		8		1.72243		1.57117	1.70825	1.83992	1.90643	1.50744	1.71903				1.05789	1.01218	0.964029	2.46269	2.75676	1.8197
	2.27926	4.08936							2.05882		1.90612		1.79576	1.97012	4.65116		8.26271		1.72695		1.57443	1.70841	1.8419	1.90787	1.5082	1.7283				1.05829	1.01233	0.964602	2.53077	2.92251	1.82569
	2.29087	4.11392							2.09459		1.90748		1.8	1.97357	4.89706		8.45299		1.7444		1.57668	1.7113	1.84843	1.91781	1.50845	1.72949				1.05925	1.01271	0.965823	2.53385	2.94985	1.82917
	2.32564								2.10407		1.92023		1.80566	1.97468	6.18354				1.7469		1.57886	1.71484	1.84962	1.92211	1.51163	1.73887				1.05939	1.01293	0.965909	2.59786	3.05828	1.85261
	2.37371								2.10755		1.93075		1.83266	1.98137	8.45872				1.77959		1.57895	1.71967	1.85404	1.92781	1.51201	1.74612				1.06036	1.01404	0.965937	2.656	3.09774	1.85941
	2.3747								2.11529		1.93814		1.83368	1.98214					1.78296		1.58379	1.72291	1.86248	1.95673	1.5137	1.75235				1.06042	1.01553	0.966952	2.66667	3.11746	1.87426
	2.39884								2.11644		1.96071		1.84	1.98413					1.79211		1.58725	1.72626	1.8832	2.0067	1.51761	1.75896				1.06308	1.01567	0.969011	2.69293	3.57037	1.87751
	2.40943								2.13669		1.96767		1.84076	1.98734					1.79533		1.58785	1.72996	1.884	2.0093	1.52126	1.76509				1.06795	1.01593	0.969309	2.7358	3.59921	1.88367
	2.42222								2.13747		2		1.8424	1.98915					1.79888		1.59691	1.73145	1.89072	2.00952	1.52132	1.76744				1.06848	1.01619	0.97032	2.7737	3.71311	1.88753
	2.4389								2.13778		2.01207		1.84289	1.99145					1.80344		1.60232	1.73228	1.8913	2.01735	1.52733	1.76805				1.06853	1.0186	0.972833	2.80636	4.12971	1.88847
	2.46361								2.1615		2.04		1.85413	1.99517					1.81836		1.60976	1.73291	1.92342	2.03742	1.5296	1.77137				1.06856	1.01869	0.973036	2.86667	4.21277	1.91583
	2.48849								2.18386		2.05385		1.85658	1.99573					1.84069		1.62331	1.74005	1.92742	2.07529	1.5359	1.77539				1.06884	1.01916	0.974394	2.97892	5.28571	1.94188
	2.49459								2.21348		2.0558		1.87984	2.00438					1.8559		1.62458	1.74549	1.93125	2.07812	1.54677	1.78614				1.07143	1.02122	0.98139	3.01875		1.96579
	2.55435								2.21827		2.08172		1.88491	2.01152					1.86558		1.62827	1.74802	1.9467	2.1258	1.5477	1.80942				1.07153	1.02315	0.982164	3.02492		1.97541
	2.55754								2.22477		2.08553		1.89222	2.01535					1.86842		1.62842	1.76008	1.95699	2.15438	1.55246	1.81644				1.07173	1.02778	0.982313	3.0627		1.98312
	2.61247								2.24324		2.09028		1.89379	2.02564					1.86857		1.63607	1.76048	1.95781	2.19169	1.56477	1.81671				1.07538	1.02881	0.984973	3.08642		1.98367
	2.63881								2.24409		2.12019		1.89391	2.03672					1.87917		1.64087	1.7682	1.95783	2.2642	1.56942	1.82197				1.07715	1.02887	0.985623	3.58427		1.98554
	2.70279								2.25666		2.13687		1.89574	2.03934					1.88462		1.64739	1.77314	1.97149	2.28148	1.57398	1.82952				1.07745	1.03253	0.986301	4.20085		1.9974
	2.71739								2.26328		2.15172		1.8993	2.04497					1.90577		1.6566	1.775	1.98523	2.38095	1.57414	1.84762				1.07876	1.03342	0.98743	4.31455		1.99786
	2.73407								2.27184		2.16814		1.90737	2.053					1.90822		1.65756	1.78393	1.9892	2.40488	1.57857	1.8819				1.08083	1.03499	0.987688	4.92611		2.01528
	2.87538								2.28502		2.20964		1.9106	2.05882					1.91051		1.65758	1.78533	2.0042	2.4401	1.58532	1.88932				1.08085	1.03513	0.988079	5.10204		2.03132
	2.97619								2.29508		2.21429		1.91189	2.07087					1.92449		1.66122	1.79346	2.04884	2.46914	1.58759	1.89009				1.08112	1.03576	0.98852	6.49351		2.04294
	3.17834								2.29861		2.22005		1.91195	2.07143					1.92471		1.66555	1.79755	2.05455	2.51596	1.589	1.89537				1.08285	1.03634	0.989378	8.76991		2.05339
	3.72052								2.32832		2.22977		1.91332	2.1039					1.92814		1.66609	1.79779	2.06277	2.55754	1.5977	1.90476				1.08992	1.04011	0.990264			2.06612
	3.97154								2.33252		2.25891		1.91633	2.1338					1.93797		1.66929	1.79834	2.06619	2.5599	1.59788	1.93439				1.09004	1.04095	0.993998			2.07917
	4.01717								2.35294		2.29426		1.92678	2.1348					1.93873		1.67222	1.80426	2.07026	2.61905	1.59823	1.93568				1.0928	1.0411	0.994758			2.12441
	4.7672								2.35606		2.31362		1.93274	2.14563					1.93948		1.67714	1.81903	2.075	2.63889	1.60078	1.94469				1.09548	1.04145	0.995238			2.1645
	7.65354								2.36453		2.31382		1.93413	2.16792					1.94612		1.67767	1.81911	2.08333	2.64387	1.60563	1.94479				1.09832	1.04268	0.99733			2.2517
									2.3658		2.3184		1.93576	2.17048					1.95079		1.67908	1.82241	2.08817	2.70088	1.6087	1.95363				1.09937	1.04405	1.00131			2.2602
									2.37949		2.39296		1.93817	2.18616					1.96421		1.68238	1.82675	2.09172	2.72115	1.61217	1.95652				1.09986	1.04604	1.00226			2.31395
									2.39798		2.3995		1.94409	2.19058					1.97137		1.693	1.829	2.1225	2.78814	1.61639	1.96398				1.10534	1.04657	1.00238			2.3357
									2.39851		2.41734		1.95011	2.19866					1.97782		1.69454	1.83804	2.13377	2.85047	1.61785	1.97192				1.106	1.04688	1.00273			2.43276
									2.41463		2.41878		1.95329	2.20335					1.98403		1.70137	1.84972	2.14126	2.85714	1.62211	1.97778				1.10758	1.04836	1.00309			2.51005
									2.43902		2.46615		1.95464	2.2069					1.99338		1.70562	1.85714	2.16585	2.86364	1.63855	1.98954				1.10888	1.05425	1.00605			2.71345
									2.45596		2.47631		1.95842	2.20746					2.03958		1.71233	1.85775	2.17476	2.90994	1.64652	2.00647				1.11417	1.05501	1.0068			2.71739
									2.47074		2.53708		1.96074	2.22118					2.04245		1.71555	1.85968	2.18993	2.9233	1.65942	2.01509				1.11432	1.05594	1.00704			2.74238
									2.49492		2.54453		1.96444	2.22222					2.04792		1.71776	1.86667	2.19494	2.98485	1.66951	2.01549				1.11669	1.05644	1.00855			2.85185
									2.5		2.5663		1.96569	2.22646					2.05263		1.71897	1.86965	2.19529	3.15658	1.67573	2.02236				1.12055	1.05663	1.00897			3.10559
									2.54775		2.60055		1.972	2.23404					2.05785		1.7193	1.87819	2.22402	3.26797	1.67925	2.0287				1.12138	1.0573	1.00936			3.11563
									2.61429		2.62198		1.97867	2.2425					2.06009		1.73063	1.8819	2.23185	3.27303	1.68132	2.03283				1.12229	1.05862	1.01509			3.57634
									2.61688		2.65574		1.98936	2.25909					2.06329		1.73432	1.88668	2.23714	3.78509	1.69216	2.04009				1.1225	1.0589	1.01577			4.46429
									2.65506		2.66488		1.99371	2.26023					2.08531		1.73913	1.89613	2.2524	3.82879	1.69691	2.04535				1.12551	1.05964	1.01622			5.98802
									2.65556		2.66667		1.99789	2.26651					2.08636		1.74	1.89823	2.26302	4.08051	1.69946	2.05011				1.12613	1.06079	1.0192			6.30065
									2.70255		2.74096		2.00421	2.29703					2.08639		1.74074	1.90361	2.28369	4.68182	1.7052	2.05656				1.12654	1.06183	1.02086			8.77193
									2.75424		2.75152		2.00484	2.3013					2.09453		1.74419	1.90927	2.28401	5.47727	1.70811	2.06432				1.12671	1.06629	1.0216
									2.76577		2.76093		2.00667	2.31075					2.10291		1.75132	1.91564	2.29358	6.48667	1.72037	2.0764				1.12696	1.06633	1.02483
									2.76731		2.8017		2.01235	2.3149					2.15294		1.75495	1.91732	2.29412	6.62252	1.72261	2.09847				1.12712	1.06675	1.02506
									2.81214		2.80588		2.02282	2.33					2.16047		1.76083	1.95059	2.295	7	1.72305	2.10897				1.12799	1.06703	1.0255
									2.96096		2.83965		2.03664	2.331					2.16886		1.76228	1.95625	2.30864	7.04286	1.72727	2.13208				1.1283	1.06708	1.02751
									3.09748		2.91346		2.06054	2.34908					2.18182		1.76437	1.95983	2.31436	9.61538	1.75547	2.15765				1.12887	1.06821	1.03034
									3.21661		3.05461		2.06222	2.38945					2.19144		1.76575	1.96579	2.32759		1.76457	2.19369				1.13401	1.06824	1.03522
									3.25168		3.19048		2.06944	2.39609					2.22897		1.76649	1.99177	2.33908		1.7684	2.21326				1.13469	1.06997	1.03657
									3.27211		3.23077		2.0764	2.42718					2.25527		1.7666	2.01242	2.3607		1.78337	2.2375				1.1373	1.0731	1.04132
									3.46975		3.25658		2.08088	2.42927					2.25879		1.7671	2.01617	2.3753		1.78716	2.26923				1.13788	1.07556	1.04233
									3.5687		3.37269		2.09276	2.43056					2.27315		1.76867	2.03189	2.4199		1.78972	2.27895				1.1408	1.0776	1.04253
									3.59925		3.62548		2.0975	2.43902					2.3789		1.77449	2.05	2.43812		1.79737	2.31643				1.14327	1.07764	1.04282
									3.64865		3.78947		2.11638	2.44789					2.38395		1.77893	2.06538	2.45906		1.80073	2.31948				1.14472	1.0796	1.04428
									3.91453		4.40529		2.12338	2.45					2.4525		1.78221	2.074	2.47399		1.80144	2.32115				1.14641	1.07984	1.04448
									3.94737		4.68075		2.13217	2.55337					2.46933		1.78456	2.1234	2.50279		1.80377	2.32905				1.14783	1.08365	1.05147
									3.98406		4.88177		2.13924	2.56555					2.47632		1.8	2.13033	2.51889		1.80692	2.33976				1.15118	1.08477	1.05251
									4.08261		5.31016		2.1479	2.57216					2.47959		1.80266	2.13525	2.53083		1.81614	2.35252				1.15481	1.08907	1.0544
									4.41629		9.80392		2.15165	2.5864					2.51256		1.80819	2.14378	2.5427		1.81696	2.36267				1.15491	1.0894	1.05518
									4.49029				2.15278	2.58808					2.5266		1.81696	2.18957	2.56334		1.84644	2.38369				1.15504	1.09068	1.05548
									4.99				2.1608	2.59269					2.5953		1.82385	2.19725	2.58708		1.8481	2.38791				1.1594	1.09091	1.0569
									5.05714				2.19124	2.60054					2.59686		1.82625	2.20362	2.6		1.85089	2.4641				1.16356	1.09182	1.06431
									5.14857				2.20045	2.60511					2.61097		1.82922	2.23476	2.65242		1.87269	2.54743				1.16366	1.09242	1.06812
									7.13139				2.20264	2.60836					2.7027		1.83054	2.24936	2.67945		1.8738	2.6059				1.16524	1.0953	1.07082
									8.21667				2.20889	2.65426					2.76308		1.83708	2.26136	2.77054		1.87705	2.67582				1.16667	1.09558	1.07198
									9.80392				2.22248	2.69296					2.8017		1.83946	2.28193	2.79539		1.88105	2.72365				1.16771	1.09561	1.07273
													2.2357	2.70056					2.87726		1.84473	2.28684	2.91545		1.8967	2.74928				1.17483	1.09789	1.07761
													2.25117	2.75159					2.88304		1.85185	2.2877	2.95016		1.90103	2.75637				1.177	1.0989	1.07767
													2.28608	2.80845					2.92515		1.85571	2.29861	2.96096		1.90351	2.76119				1.17769	1.10274	1.07848
													2.29234	2.85185					2.95985		1.86667	2.31765	2.97778		1.90787	2.77259				1.17881	1.10313	1.07862
													2.3093	2.85241					3.04839		1.86692	2.32019	2.99643		1.92771	2.8872				1.17959	1.10574	1.07905
													2.32388	2.91331					3.1377		1.86782	2.3425	3.01511		1.93631	2.98204				1.18067	1.10833	1.08053
													2.33333	2.9257					3.25338		1.86832	2.34656	3.0412		1.93891	3.06601				1.18551	1.10954	1.08252
													2.34437	2.95137					3.38699		1.87048	2.35096	3.1987		1.96464	3.13057				1.18849	1.11097	1.08388
													2.36605	2.97024					3.42222		1.87617	2.3602	3.31597		1.97286	3.19079				1.19168	1.11667	1.08395
													2.41019	3.26441					4.58716		1.88912	2.37965	3.39249		1.97539	3.27027				1.19318	1.11938	1.08508
													2.42817	3.60484					5.60694		1.89441	2.38228	3.45221		1.98406	3.48432				1.1932	1.12237	1.08674
													2.4433	5.28108					6.59155		1.91632	2.39234	4.16736		1.98826	3.61417				1.19355	1.13077	1.08682
													2.44652	6.7619					6.59184		1.92018	2.39348	4.56436		2.00667	4.36889				1.19456	1.13562	1.08839
													2.44838	8.25439					7.12143		1.92469	2.40909	4.72778		2.01417	4.48198				1.20112	1.13659	1.09066
													2.45025						7.95161		1.95354	2.4336	4.75385		2.01493	4.69948				1.20142	1.13673	1.09114
													2.45209						9.45192		1.96	2.45109	5.95238		2.04863	5.07692				1.20211	1.1381	1.09348
													2.46684						9.52381		1.96042	2.456	6.28302		2.05543	5.29775				1.20541	1.13902	1.09536
													2.4957						9.85		1.96177	2.457			2.09111	6.74286				1.2063	1.13987	1.09621
													2.50132						9.95		1.96603	2.49582			2.10468	8.09091				1.20789	1.14062	1.1
													2.53295								1.98696	2.50263			2.11135					1.20927	1.14465	1.1
													2.60428								1.99393	2.51053			2.11655					1.21345	1.14474	1.10253
													2.62422								2.003	2.51676			2.11916					1.21534	1.14559	1.10499
													2.68022								2.00622	2.52522			2.13496					1.21703	1.14616	1.10963
													2.73968								2.01101	2.53209			2.14118					1.22029	1.15152	1.10965
													2.77374								2.01217	2.54006			2.18022					1.22208	1.15188	1.11402
													2.83286								2.01691	2.60916			2.2023					1.22342	1.15335	1.11436
													2.88437								2.01762	2.6213			2.21795					1.22533	1.15405	1.11576
													2.93255								2.03306	2.65952			2.25587					1.2261	1.15527	1.12005
													2.93709								2.04603	2.71382			2.26107					1.22778	1.15957	1.12304
													2.94154								2.05217	2.72521			2.26575					1.22857	1.16033	1.12417
													3.08723								2.05556	2.81073			2.30947					1.2346	1.16046	1.13084
													3.39796								2.05761	2.83003			2.34097					1.23512	1.16112	1.13365
													4.21267								2.07094	2.87538			2.36341					1.23607	1.16253	1.13588
													4.65426								2.08898	2.87906			2.36364					1.23829	1.16349	1.13804
													5.01031								2.09264	2.88104			2.39234					1.23934	1.16398	1.13889
													5.44512								2.10084	2.94753			2.4022					1.24148	1.16454	1.14208
													5.48295								2.10515	2.95536			2.41885					1.24191	1.16489	1.14941
													6.32374								2.11491	2.97444			2.46154					1.242	1.16646	1.15226
													6.72109								2.12411	3.05844			2.475					1.24238	1.16908	1.15407
													6.91241								2.12896	3.06625			2.48413					1.24339	1.16991	1.15414
													6.91971								2.13909	3.45965			2.50263					1.24574	1.17139	1.15527
													9.90099								2.1432	3.47015			2.55908					1.24701	1.1729	1.1555
																					2.15718	3.59559			2.56983					1.25498	1.18226	1.15593
																					2.17874	4.0766			2.62698					1.2574	1.18443	1.15927
																					2.18095	4.09836			2.65847					1.25826	1.18457	1.16237
																					2.19332	4.42534			2.80058					1.25938	1.18475	1.16287
																					2.19814	4.52217			2.8284					1.26108	1.18813	1.16976
																					2.2	5.18824			2.82919					1.26393	1.19309	1.1706
																					2.20482	5.19786			2.8432					1.26534	1.19331	1.17174
																					2.22388	5.56522			2.89855					1.2757	1.19433	1.17496
																					2.22488	5.71765			3.1619					1.278	1.19556	1.17587
																					2.22717	7.4127			3.16456					1.279	1.19796	1.17625
																					2.22921	7.44776			3.20968					1.27949	1.19858	1.17647
																					2.23889	7.71074			3.41935					1.28323	1.19899	1.17725
																					2.27523	8.13008			3.50175					1.28498	1.20029	1.17842
																					2.29885				3.55159					1.29251	1.20065	1.17862
																					2.31781				3.64552					1.29474	1.20334	1.18052
																					2.31845				3.77917					1.3	1.20625	1.18354
																					2.32274				3.93033					1.30043	1.20681	1.18636
																					2.32282				4.50698					1.30104	1.2093	1.18733
																					2.34192				4.5534					1.3012	1.21141	1.18833
																					2.34474				4.88083					1.30354	1.2146	1.19296
																					2.36022				5.32571					1.3079	1.21592	1.19484
																					2.3753				6.71141					1.30915	1.21626	1.19501
																					2.38817				9					1.3112	1.21813	1.19515
																					2.39851									1.3137	1.22222	1.203
																					2.4005									1.31464	1.22685	1.20411
																					2.455									1.31686	1.2269	1.20722
																					2.49725									1.32025	1.22971	1.21014
																					2.51944									1.32057	1.23429	1.21715
																					2.52525									1.32746	1.23476	1.21739
																					2.54545									1.32845	1.23867	1.21871
																					2.55263									1.32889	1.2387	1.21944
																					2.60056									1.33013	1.23907	1.22947
																					2.64									1.3312	1.24	1.23065
																					2.73926									1.33185	1.24011	1.23169
																					2.79825									1.33431	1.24051	1.23389
																					2.86687									1.3411	1.2447	1.23455
																					2.90698									1.34153	1.24741	1.23748
																					2.91291									1.3423	1.24848	1.23773
																					2.93413									1.34294	1.24903	1.23797
																					2.95745									1.3431	1.25	1.23885
																					2.99									1.34752	1.25032	1.24057
																					3.16107									1.34891	1.25363	1.24133
																					3.37966									1.35865	1.2549	1.24163
																					3.72835									1.36349	1.25605	1.24242
																					3.77021									1.36377	1.25749	1.24284
																					3.97414									1.37115	1.25753	1.24438
																					4.01304									1.37184	1.25762	1.24468
																					4.0655									1.37199	1.25976	1.24473
																					4.34434									1.384	1.25989	1.24709
																					5.65089									1.38526	1.26081	1.25067
																					5.69143									1.38763	1.26156	1.25184
																					6.25828									1.39028	1.26232	1.25777
																					6.7551									1.39593	1.26997	1.2649
																					6.98592									1.39742	1.27042	1.26621
																					7.53077									1.39829	1.27298	1.26733
																					7.83065									1.4	1.2733	1.269
																					8.71429									1.40063	1.27352	1.27473
																														1.40372	1.27414	1.27635
																														1.41227	1.27488	1.27717
																														1.41422	1.27489	1.2777
																														1.41478	1.27507	1.27982
																														1.41642	1.27903	1.28083
																														1.41843	1.29072	1.29122
																														1.41894	1.29226	1.30189
																														1.42219	1.29337	1.30322
																														1.42219	1.29436	1.30543
																														1.42596	1.29535	1.30887
																														1.42982	1.29666	1.30898
																														1.43554	1.2986	1.31212
																														1.43623	1.2997	1.31525
																														1.44048	1.31312	1.3196
																														1.44242	1.31487	1.31978
																														1.44463	1.31631	1.32203
																														1.44741	1.31633	1.32787
																														1.44788	1.31905	1.33515
																														1.45483	1.31975	1.33613
																														1.4588	1.32219	1.34716
																														1.46994	1.32263	1.34986
																														1.47866	1.32482	1.35014
																														1.47976	1.32493	1.35285
																														1.48466	1.33016	1.35294
																														1.48773	1.33034	1.3538
																														1.48957	1.33179	1.36336
																														1.49032	1.33186	1.36554
																														1.49033	1.33383	1.367
																														1.491	1.33975	1.3732
																														1.49507	1.34087	1.37336
																														1.49918	1.34168	1.377
																														1.50084	1.34385	1.38829
																														1.50168	1.34709	1.39291
																														1.50845	1.35226	1.39496
																														1.51178	1.35652	1.3997
																														1.52923	1.35694	1.40208
																														1.53229	1.35775	1.40262
																														1.5371	1.36252	1.40269
																														1.54207	1.36324	1.40289
																														1.54545	1.36765	1.40708
																														1.5469	1.36782	1.40888
																														1.54892	1.37616	1.40936
																														1.55075	1.38022	1.41125
																														1.5539	1.3828	1.41275
																														1.55979	1.38474	1.41584
																														1.56158	1.38752	1.41642
																														1.56592	1.38865	1.41961
																														1.5665	1.39189	1.4227
																														1.56786	1.39604	1.429
																														1.58494	1.4	1.42943
																														1.60068	1.40062	1.43561
																														1.60076	1.40404	1.43797
																														1.60194	1.41194	1.44588
																														1.60204	1.41284	1.45008
																														1.61158	1.41294	1.45108
																														1.614	1.41654	1.46097
																														1.61474	1.41731	1.46508
																														1.62316	1.4199	1.48595
																														1.63283	1.42226	1.5
																														1.63651	1.42429	1.50103
																														1.65146	1.43427	1.50715
																														1.65461	1.4373	1.51537
																														1.66342	1.43902	1.51748
																														1.66519	1.43917	1.51794
																														1.67003	1.44046	1.52244
																														1.67701	1.44444	1.52286
																														1.67864	1.44606	1.52462
																														1.68158	1.4471	1.52483
																														1.69048	1.44949	1.53159
																														1.69423	1.45307	1.53859
																														1.70201	1.4573	1.54147
																														1.70403	1.45741	1.54373
																														1.70849	1.45882	1.54754
																														1.7085	1.45975	1.54799
																														1.71157	1.46299	1.54839
																														1.71157	1.48235	1.55041
																														1.71193	1.48368	1.55912
																														1.71967	1.4849	1.56006
																														1.72407	1.49175	1.56137
																														1.73561	1.49206	1.56427
																														1.749	1.49273	1.56944
																														1.76396	1.49338	1.57029
																														1.79555	1.50498	1.57512
																														1.80812	1.50641	1.58162
																														1.8099	1.50796	1.58847
																														1.81421	1.51696	1.5916
																														1.81731	1.52151	1.6142
																														1.8209	1.52397	1.61489
																														1.82688	1.52419	1.63252
																														1.84082	1.5296	1.63761
																														1.85972	1.5297	1.64381
																														1.86513	1.53109	1.64427
																														1.8728	1.53526	1.64481
																														1.89135	1.53806	1.65009
																														1.90944	1.54267	1.65102
																														1.91247	1.543	1.65144
																														1.91715	1.54576	1.6521
																														1.91939	1.55535	1.65748
																														1.93267	1.55932	1.66138
																														1.96138	1.56351	1.66667
																														1.96215	1.56577	1.67438
																														1.9668	1.56661	1.67535
																														1.97712	1.56761	1.69133
																														2.00621	1.57026	1.69723
																														2.02558	1.58687	1.70326
																														2.02664	1.58776	1.70672
																														2.06416	1.59099	1.71233
																														2.07375	1.59278	1.72678
																														2.1179	1.59396	1.73188
																														2.14692	1.61034	1.74825
																														2.1775	1.61264	1.75045
																														2.21826	1.61552	1.76349
																														2.22066	1.61779	1.78529
																														2.22955	1.62149	1.80682
																														2.23583	1.62415	1.81836
																														2.23892	1.625	1.81893
																														2.25566	1.62764	1.83203
																														2.3007	1.62915	1.83955
																														2.35493	1.63667	1.84737
																														2.3744	1.63926	1.85685
																														2.42579	1.65417	1.9
																														2.42706	1.65709	1.90079
																														2.43052	1.66236	1.90856
																														2.44118	1.66438	1.92727
																														2.457	1.66474	1.93086
																														2.45792	1.66551	1.94831
																														2.49866	1.67069	1.94896
																														2.62121	1.67731	1.97679
																														2.62698	1.67785	1.98798
																														2.62963	1.678	2.02113
																														2.65867	1.67802	2.02259
																														2.66756	1.68613	2.04485
																														2.72676	1.68737	2.04656
																														2.75414	1.69301	2.06723
																														2.78495	1.71048	2.08945
																														2.849	1.72169	2.15668
																														2.94118	1.72267	2.15673
																														3.01444	1.72366	2.17031
																														3.84462	1.72542	2.17822
																														3.90625	1.73466	2.18162
																														4.08607	1.73514	2.18386
																														4.31034	1.73611	2.20092
																														5.56742	1.73945	2.27059
																															1.75049	2.28212
																															1.75641	2.28506
																															1.76763	2.3154
																															1.78085	2.331
																															1.78987	2.36458
																															1.7931	2.42079
																															1.79883	2.57254
																															1.79909	2.5914
																															1.80185	2.68817
																															1.82149	3.14765
																															1.8297	3.29699
																															1.83268	3.48057
																															1.83678	3.56911
																															1.84142	4.76077
																															1.853	7.33824
																															1.85366	9.88776
																															1.85857
																															1.86174
																															1.87137
																															1.87212
																															1.87534
																															1.89016
																															1.89247
																															1.89714
																															1.90411
																															1.92037
																															1.92653
																															1.92678
																															1.93861
																															1.93966
																															1.94726
																															1.95749
																															1.95814
																															1.97863
																															1.9802
																															1.98986
																															1.99379
																															1.99796
																															2.02179
																															2.03838
																															2.05063
																															2.05215
																															2.05287
																															2.07806
																															2.09375
																															2.098
																															2.12308
																															2.1309
																															2.14019
																															2.14044
																															2.16284
																															2.17391
																															2.18648
																															2.20785
																															2.21053
																															2.22927
																															2.30698
																															2.33494
																															2.34109
																															2.34236
																															2.34597
																															2.36029
																															2.4397
																															2.48139
																															2.51399
																															2.54642
																															2.65057
																															2.69081
																															2.70822
																															2.84756
																															2.96321
																															2.9746
																															3.003
																															3.25733
																															3.30033
																															3.33221
																															3.41473
																															3.60148
																															3.62593
																															4.16895
																															4.48869
																															4.51818
																															4.93717
																															5.33898
																															6.5
																															6.99301
																															7.24444
																															7.57025
1.46109	1.26335	1.21549	1.64617	1.48592	1.32342	1.43007	1.43843		1.39738	1.03751	1.22937	1.4417	1.40661	1.43815	1.4263	1.51506	1.49095	1.45221	1.42079	1.2735	1.3966	1.41224	1.3148	1.31491	1.27577	1.27006	1.59013	1.45067	1.5757	1.04097	1.15145	1.0074	1.40391	1.23132	1.22433
322	428	403	222	108	186	347	337	0	469	390	462	367	511	483	405	400	403	335	488	377	568	524	486	450	534	488	354	379	331	711	799	727	423	412	444
		1153			516			684			1321			1361			1208			1200			1578			1472			1064			2237			1279
M veh									M Nimod									F veh									F Nimod
6213 A	6213 D	6213 C	6216 A	6216 B	6216 C	6323 A	6323 B	6323 C	5955 A	5955 B	5955 C	6305 A	6305 B	6305 C	6314 A	6314 B	6314 C	6319 A	6319 B	6319 C	6226 A	6226 B	6226 C	6320 A	6320 B	6320 C	6246 A	6246 B	6246 C	6248 A	6248 B	6248 C	6975 A	6975 B	6975 C
																															#VALUE!
																															#VALUE!
																															#VALUE!
																															#VALUE!
																															#VALUE!
																															#VALUE!
																															#VALUE!
																															#VALUE!
																															#VALUE!
																															#VALUE!

## Sheet: panel B nimod 8 mo hp avgs
M veh	6213	6216	6323
M nimod	5955	6305	6314
F veh	6319	6226	6320
f nimod	6246	6248	6975
						m veh			m nimod			F veh			f nimod
A						6213	6216	6323	5955	6305	6314	6319	6226	6320	6246	6248	6975
B			2.545			1.47685	1.52834	1.4249	1.22925	1.35525	1.50451	1.2207	1.28271	1.30962	1.51274	1.33633	1.38328
C						1.09786	1.48592	1.51938	1.24877	1.37412	1.64494	1.49341	1.36683	1.22126	1.39438	1.46847	1.42606
A						1.16756	1.43174		1.2134	1.24168	1.56168	1.30688	1.32483	1.18495	1.52691	1.28695	0.987534
B					avg	1.24742	1.482	1.47214	1.23047	1.32368	1.57038	1.34033	1.32479	1.23861	1.47801	1.36392	1.26562
C					sem	0.116464	0.0279542	0.0385722	0.0102279	0.0413636	0.0407715	0.0804814	0.0242845	0.0370201	0.0420141	0.0541863	0.139591
A
B													bulk
C						m veh	m nimod	F veh	f nimod				Lamp1/Ab42
A						1.24742	1.23047	1.34033	1.47801				Tg+ M Veh	tg+ Fem veh	tg + M nim	tg+ F nim
B						1.482	1.32368	1.32479	1.36392				1.1101	0.901001	1.04512	1.38689
C						1.47214	1.57038	1.23861	1.26562				1.15609	0.907597	1.00435	1.07802
					avg	1.40052	1.37484	1.30124	1.36918				1.18951	0.91209	1.50735	1.24359
					sem	0.0766027	0.101401	0.0316368	0.0613673				1.1519	0.906896	1.18561	1.23617
										Lamp1/Ab42 hp
										individ plaque	bulk
										1.24742	1.1101
						1.24742				1.482	1.15609
						1.482				1.47214	1.18951
						1.47214				1.23047	1.04512
						1.34033				1.32368	1.00435
						1.32479				1.57038	1.50735
						1.23861				1.34033	0.901001
						1.23047				1.32479	0.907597
						1.32368				1.23861	0.91209
						1.57038				1.47801	1.38689
						1.47801				1.36392	1.07802
						1.36392				1.26562	1.24359
						1.26562

## Sheet: panel B all 8 mo nimod ctx avgs
	m veh			m nimod			F veh			f nimod
	6213	6216	6323	5955	6305	6314	6319	6226	6320	6246	6248	6975
	1.46109	1.64617	1.43007	1.39738	1.4417	1.4263	1.45221	1.3966	1.31491	1.59013	1.04097	1.40391
	1.26335	1.48592	1.43843	1.03751	1.40661	1.51506	1.42079	1.41224	1.27577	1.45067	1.15145	1.23132
	1.21549	1.32342		1.22937	1.43815	1.49095	1.2735	1.3148	1.27006	1.5757	1.0074	1.22433
avg	1.31331	1.48517	1.43425	1.22142	1.42882	1.47743	1.38217	1.37454	1.28691	1.53883	1.0666	1.28652
sem	0.0751723	0.0931696	0.00341488	0.103962	0.0111519	0.0264989	0.055086	0.0302132	0.0140929	0.044278	0.0435153	0.0587297
	individ							bulk
	m veh	m nimod	F veh	f nimod				Tg+ M Veh	tg+ Fem veh	tg + M nim	tg+ F nim
	1.31331	1.22142	1.38217	1.53883				1.04715	1.03291	0.963901	1.40414
	1.48517	1.42882	1.37454	1.0666				1.27049	1.06858	1.14171	0.798935
	1.43425	1.47743	1.28691	1.28652				1.15164	0.995459	1.31615	1.09847
	1.41091	1.37589	1.34787	1.29732
	0.0509652	0.0785009	0.03056	0.136428
								individ	bulk
	individ							1.31331	1.04715
	1.31331							1.48517	1.27049
	1.48517							1.43425	1.15164
	1.43425							1.38217	1.03291
	1.38217							1.37454	1.06858
	1.37454							1.28691	0.995459
	1.28691							1.22142	0.963901
	1.22142							1.42882	1.14171
	1.42882							1.47743	1.31615
	1.47743							1.53883	1.40414
	1.53883							1.0666	0.798935
	1.0666							1.28652	1.09847
	1.28652

## Sheet: panel C hp binned
	hp										sex	treatment	animal #
		avg									Male	veh	6213
		0-50	50-200	200-450	450-800	800-1250	1250-1800				Male	veh	6216
	Tg+ F nim 6246 hp	3.51082	1.75097	1.44836	1.20168	1.24222	1.19353				Male	veh	6323
	Tg+ F nim 6248 hp	3.80818	1.9416	1.35543	1.0802	1.09015	1.08547				Male	nimodipine	5955
	Tg+ F nim 6975 hp	5.40299	2.22846	1.48024	1.00105	0.898695	0.676069				Male	nimodipine	6305
		4.24067	1.97368	1.42801	1.09431	1.07702	0.985023				Male	nimodipine	6314
											Female	veh	6319
		0-50	50-200	200-450	450-800	800-1250	1250-1800				Female	veh	6226
	Tg+ M nim 5955 hp	4.43462	1.60254	1.2113	1.07346	0.970028	0.931645				Female	veh	6320
	Tg+ M nim 6305 hp	4.75151	1.5486	1.28727	1.15753	0.990313	1.00027				Female	nimodipine	6246
	Tg+ M nim 6314 hp	3.88146	1.92096	1.53218	1.35698	1.31915					Female	nimodipine	6248
		4.35586	1.6907	1.34359	1.19599	1.09316	0.965956				Female	nimodipine	6975
		avg
		0-50 nim	50-200 nim	200-450 nim	450-800 nim	800-1250 nim	1250-1800 nim
	Tg+ F nim 6246 hp	3.51082	1.75097	1.44836	1.20168	1.24222	1.19353
	Tg+ F nim 6248 hp	3.80818	1.9416	1.35543	1.0802	1.09015	1.08547
	Tg+ F nim 6975 hp	5.40299	2.22846	1.48024	1.00105	0.898695	0.676069
	Tg+ M nim 5955 hp	4.43462	1.60254	1.2113	1.07346	0.970028	0.931645
	Tg+ M nim 6305 hp	4.75151	1.5486	1.28727	1.15753	0.990313	1.00027
	Tg+ M nim 6314 hp	3.88146	1.92096	1.53218	1.35698	1.31915
		4.29826	1.83219	1.3858	1.14515	1.08509	0.977396
		0-50	50-200	200-450	450-800	800-1250	1250-1800
	Tg+ F Veh 6319 hp	4.46686	1.65801	1.31691	1.13605	1.04185	0.960507
	Tg+ F Veh 6226 hp	5.36863	1.71353	1.24119	1.08986	0.962524	0.878404
	Tg+ F Veh 6320 hp	4.91294	1.48931	1.19842	1.0479	0.904693	0.84173
		4.91614	1.62028	1.25217	1.09127	0.969688	0.893547
	sem
		0-50	50-200	200-450	450-800	800-1250	1250-1800
	Tg+ M veh 6213 hp	4.16267	1.23444	1.32681	1.00371	1.02817	1.25178
	Tg+ M veh 6216 hp	3.73397	1.68022	1.43404	1.26432	1.23687	0.798208
	Tg+ M veh 6323 hp	3.64863	1.84455	1.42507	1.2205	1.12262
		3.84842	1.5864	1.39531	1.16284	1.12922	1.02499
		0-50 veh	50-200 veh	200-450 veh	450-800 veh	800-1250 veh	1250-1800 veh
	Tg+ F Veh 6319 hp	4.46686	1.65801	1.31691	1.13605	1.04185	0.960507
	Tg+ F Veh 6226 hp	5.36863	1.71353	1.24119	1.08986	0.962524	0.878404
	Tg+ F Veh 6320 hp	4.91294	1.48931	1.19842	1.0479	0.904693	0.84173
	Tg+ M veh 6213 hp	4.16267	1.23444	1.32681	1.00371	1.02817	1.25178
	Tg+ M veh 6216 hp	3.73397	1.68022	1.43404	1.26432	1.23687	0.798208
	Tg+ M veh 6323 hp	3.64863	1.84455	1.42507	1.2205	1.12262
		4.38228	1.60334	1.32374	1.12706	1.04945	0.946126

## Sheet: panel C ctx binned
												sex	treatment	animal #
	ctx		avg									Male	veh	6213
			0-50	50-200	200-450	450-800	800-1250	1250-1800				Male	veh	6216
		Tg+ F nim 6246 ctx	4.0243	1.88699	1.52142	1.20325	1.28806	1.10829				Male	veh	6323
		Tg+ F nim 6248 ctx	3.1951	1.4617	1.11663	0.893635	0.816282	0.888975				Male	nimodipine	5955
		Tg+ F nim 6975 ctx	3.3004	1.5523	1.33603	1.05355	0.921645	0.892051				Male	nimodipine	6305
			3.5066	1.63367	1.32469	1.05015	1.00866	0.963106				Male	nimodipine	6314
												Female	veh	6319
			0-50	50-200	200-450	450-800	800-1250	1250-1800				Female	veh	6226
		Tg+ M nim 5955 ctx	4.97627	1.89089	1.20886	0.9427	0.800236	0.747716				Female	veh	6320
		Tg+ M nim 6305 ctx	5.00899	1.77973	1.46562	1.15018	1.08018	0.906841				Female	nimodipine	6246
		Tg+ M nim 6314 ctx	4.67169	1.84151	1.49276	1.16934	1.10411	1.07765				Female	nimodipine	6248
			4.88565	1.83738	1.38908	1.08741	0.994841	0.910736				Female	nimodipine	6975
			avg
			0-50 nim	50-200 nim	200-450 nim	450-800 nim	800-1250 nim	1250-1800 nim
		Tg+ F nim 6246 ctx	4.0243	1.88699	1.52142	1.20325	1.28806	1.10829
		Tg+ F nim 6248 ctx	3.1951	1.4617	1.11663	0.893635	0.816282	0.888975
		Tg+ F nim 6975 ctx	3.3004	1.5523	1.33603	1.05355	0.921645	0.892051
		Tg+ M nim 5955 ctx	4.97627	1.89089	1.20886	0.9427	0.800236	0.747716
		Tg+ M nim 6305 ctx	5.00899	1.77973	1.46562	1.15018	1.08018	0.906841
		Tg+ M nim 6314 ctx	4.67169	1.84151	1.49276	1.16934	1.10411	1.07765
			4.19612	1.73552	1.35689	1.06878	1.00175	0.936921
			0-50	50-200	200-450	450-800	800-1250	1250-1800
		Tg+ F Veh 6319 ctx	4.49897	1.77645	1.41334	1.12191	1.00792	0.921511
		Tg+ F Veh 6226 ctx	4.30152	1.86721	1.36449	1.05494	1.00116	0.886846
		Tg+ F Veh 6320 ctx	4.25425	1.75016	1.28249	1.01277	0.960851	0.896397
			4.35158	1.79794	1.35344	1.06321	0.989977	0.901585
		sem
			0-50	50-200	200-450	450-800	800-1250	1250-1800
		Tg+ M veh 6213 ctx	2.28522	1.7592	1.35174	1.04224	0.999178	0.774527
		Tg+ M veh 6216 ctx	3.17611	1.74087	1.49261	1.21439	1.09422	0.990184
		Tg+ M veh 6323 ctx	6.39447	1.90055	1.48079	1.16896	0.981763	0.847785
			3.95193	1.80021	1.44171	1.14186	1.02505	0.870832
			0-50 veh	50-200 veh	200-450 veh	450-800 veh	800-1250 veh	1250-1800 veh
		Tg+ F Veh 6319 ctx	4.49897	1.77645	1.41334	1.12191	1.00792	0.921511
		Tg+ F Veh 6226 ctx	4.30152	1.86721	1.36449	1.05494	1.00116	0.886846
		Tg+ F Veh 6320 ctx	4.25425	1.75016	1.28249	1.01277	0.960851	0.896397
		Tg+ M veh 6213 ctx	2.28522	1.7592	1.35174	1.04224	0.999178	0.774527
		Tg+ M veh 6216 ctx	3.17611	1.74087	1.49261	1.21439	1.09422	0.990184
		Tg+ M veh 6323 ctx	6.39447	1.90055	1.48079	1.16896	0.981763	0.847785
			4.15176	1.79907	1.39758	1.10254	1.00752	0.886208

## Sheet: Panel D
		0-50	50-200	200-450	450-800	800-1250	1250-1800										females 1-3, males 4-6
		total						total	%
		0-50	50-200	200-450	450-800	800-1250	1250-1800		0-50	50-200	200-450	450-800	800-1250	1250-1800		0-50 um veh	0-50 um nim	50-200 um veh	50-200 um nimo	200-450 um veh	200-450 um nimod	450-800 um veh	450-800 um nimod	800-1250 um veh	800-1250 umnimod	1250-1800 um veh	1250-1800 umnimiod
	Tg+ F nim 6246 hp	11	71	241	102	30	5	460	2.3913	15.4348	52.3913	22.1739	6.52174	1.08696		2.0649	2.3913	14.3559	15.4348	42.7729	52.3913	25.5654	22.1739	10.7178	6.52174	4.52311	1.08696
	Tg+ F nim 6248 hp	13	134	400	227	84	14	872	1.49083	15.367	45.8716	26.0321	9.63303	1.6055		2.18729	1.49083	13.8072	15.367	45.7963	45.8716	26.4525	26.0321	9.36432	9.63303	2.39234	1.6055
	Tg+ F nim 6975 hp	9	71	337	148	42	10	617	1.45867	11.5073	54.6191	23.987	6.80713	1.62075		2.01729	1.45867	16.2344	11.5073	43.804	54.6191	24.1114	23.987	9.60615	6.80713	4.22671	1.62075
									1.78027	14.103	50.9607	24.0644	7.65397	1.43774		1.78571	1.12994	16.0714	12.2034	54.2411	50.3955	22.3214	25.9887	5.13393	9.03955	0.446429	1.24294
																2.71739	2.75449	14.1304	13.1737	53.2609	46.3473	21.9203	24.7904	7.06522	9.46108	0.905797	3.47305
	Tg+ M nim 5955 hp	10	108	446	230	80	11	885	1.12994	12.2034	50.3955	25.9887	9.03955	1.24294		1.38122	1.83486	15.7459	13.0734	56.9061	56.8807	21.2707	24.7706	4.69613	2.52294	0	0.917431
	Tg+ M nim 6305 hp	23	110	387	207	79	29	835	2.75449	13.1737	46.3473	24.7904	9.46108	3.47305
	Tg+ M nim 6314 hp	8	57	248	108	11	4	436	1.83486	13.0734	56.8807	24.7706	2.52294	0.917431
									1.90643	12.8168	51.2078	25.1833	7.00785	1.87781
	Tg+ F Veh 6319 hp	21	146	435	260	109	46	1017	2.0649	14.3559	42.7729	25.5654	10.7178	4.52311
	Tg+ F Veh 6226 hp	32	202	670	387	137	35	1463	2.18729	13.8072	45.7963	26.4525	9.36432	2.39234
	Tg+ F Veh 6320 hp	21	169	456	251	100	44	1041	2.01729	16.2344	43.804	24.1114	9.60615	4.22671
									2.08982	14.7992	44.1244	25.3764	9.89609	3.71405
	sem
	Tg+ M veh 6213 hp	8	72	243	100	23	2	448	1.78571	16.0714	54.2411	22.3214	5.13393	0.446429
	Tg+ M veh 6216 hp	15	78	294	121	39	5	552	2.71739	14.1304	53.2609	21.9203	7.06522	0.905797
	Tg+ M veh 6323 hp	5	57	206	77	17	0	362	1.38122	15.7459	56.9061	21.2707	4.69613	0
									1.96144	15.3159	54.8027	21.8375	5.63176	0.450742
		5 to 32	57-- 202	206-670	77 to 387.	11 to 137	0 to 46
									1.93269	14.1883	49.972	24.2672	7.67513	1.96471
