# Supplementary material for: Oral nimodipine treatment has no effect on amyloid pathology or neuritic dystrophy in the 5XFAD mouse model of amyloidosis
Source: PLoS One. 2022 Feb 2;17(2):e0263332. doi: 10.1371/journal.pone.0263332 (PMC8809624; doi:10.1371/journal.pone.0263332)
Supplement: S6 Dataset — (XLSX) [file pone.0263332.s006.xlsx]

## Sheet: Sheet1
		all 5XFAD on nim
		nimod ng/mg	Ab42 ctx			nimod ng/mg	Ab42 hp			nimod ng/mg	3D6 ctx			nimod ng/mg	3D6 hp
		17.3	181.349			17.3	132.856			17.3	169.495			17.3	99.9737
		5.05	217.342			5.05	103.019			5.05	230.985			5.05	110.783
		10.1	115.434			10.1	122.076			10.1	85.9473			10.1	111.832
		10.7	94.6173			10.7	68.4766			10.7	72.1082			10.7	83.2811
		9.2	71.2989			9.2	61.1584			9.2	65.321			9.2	72.4793
		13	111.245			13	69.7016			13	84.6379			13	105.394
		9	86.828			9	114.319			9	155.856			9	76.8454
		4.79	121.052			4.79	103.74			4.79	179.783			4.79	95.8458
		9.2	114.817			9.2	101.5			9.2	135.227			9.2	78.7057
		5.3	46.6248			5.3	138.519			5.3	92.4574			5.3	85.715
		3.25	70.9382			3.25	94.2865			3.25	130.433			3.25	71.7055
		6.7	108.318			6.7	109.701			6.7	101.464			6.7	109.505
		6.25	84.3625			6.25	36.2628			6.25	102.169			6.25	67.269
		ng/gm	BACE/tuj ctx			ng/gm	BACE/tuj hp
		17.3	222.98			17.3	285.442
		5.05	191.122			5.05	201.159
		10.1	132.115			10.1	211.497
		10.7	153.162			10.7	210.514
		9.2	181.881			9.2	169.911
		9	206.107			9	247.63
		4.79	160.751			4.79	210.107
		9.2	164.149			9.2	288.182
		5.3	168.558			5.3	267.49
		3.25	171.593			3.25	258.727
		13	146.576			13	250.872
		6.7	154.051			6.7	243.946
		6.25	143.123			6.25	217.211
